# Supplementary material for: Diazido­bis(5,5′-dimethyl-2,2′-bipyridyl-κ2 N,N′)nickel(II) monohydrate
Source: Acta Crystallogr Sect E Struct Rep Online. 2009 Aug 8;65(Pt 9):m1020–1. doi: 10.1107/S1600536809029407 (PMC2970126; doi:10.1107/S1600536809029407)
Supplement: Supplementary file 1 [file e-65-m1020-sup1.cif]

##############################################################################
###                                                                        ###
###        Electronic paper (Acta Crystallographica Section E)             ###
###                                                                        ###
##############################################################################
#                                                                            #
# This CIF contains the data in a paper accepted for publication in Acta     #
# Crystallographica Section E. It conforms to the requirements of Notes      #
# for Authors for Section E, and has been peer reviewed under the auspices   #
# of the IUCr Commission on Journals.                                        #
#                                                                            #
# Full details of the Crystallographic Information File format               #
# are given in the paper "The Crystallographic Information File (CIF):       #
# a New Standard Archive File for Crystallography" by S. R. Hall, F. H.      #
# Allen and I. D. Brown [Acta Cryst. (1991), A47, 655-685].                  #
#                                                                            #
# The current version of the core CIF dictionary is obtainable from          #
# ftp://ftp.iucr.org/pub/cif_core.dic. The current version number is 2.4.    #
#                                                                            #
# Software is freely available for graphical display of the structure(s) in  #
# this CIF.  For information consult the CIF home page http://www.iucr.org/  #
# cif/home.html                                                              #
#                                                                            #
# This file may be used for bona fide research purposes within the           #
# scientific community so long as proper attribution is given to the journal # 
# article from which it was obtained.                                        #
#                                                                            #
##############################################################################
                                             
data_I
_audit_creation_method     SHELXL-97
_chemical_name_systematic
;
Diazidobis(5,5'-dimethyl-2,2'-bipyridyl-\k^2^<i>N</i>,<i>N</i>')nickel(II)
monohydrate
;
_chemical_name_common     ?
_chemical_formula_moiety     'C24 H24 N10 Ni, H2 O'
_chemical_formula_sum     'C24 H26 N10 Ni O'
_chemical_formula_iupac     '[Ni (N3)2 (C12 H12 N2)2], H2 O'
_chemical_formula_weight     529.22
_chemical_melting_point     ?
_symmetry_cell_setting     Orthorhombic
_symmetry_space_group_name_H-M     'P b c n'
_symmetry_space_group_name_Hall     '-P 2n 2ab'
loop_
    _symmetry_equiv_pos_as_xyz
    'x, y, z'
    '-x+1/2, -y+1/2, z+1/2'
    'x+1/2, -y+1/2, -z'
    '-x, y, -z+1/2'
    '-x, -y, -z'
    'x-1/2, y-1/2, -z-1/2'
    '-x-1/2, y-1/2, z'
    'x, -y, z-1/2'
_cell_length_a     17.0770(3)
_cell_length_b     8.5350(5)
_cell_length_c     16.6700(4)
_cell_angle_alpha     90.00
_cell_angle_beta     90.00
_cell_angle_gamma     90.00
_cell_volume     2429.69(16)
_cell_formula_units_Z     4
_cell_measurement_reflns_used     7908
_cell_measurement_theta_min     2.7
_cell_measurement_theta_max     27.5
_cell_measurement_temperature     293(2)
_exptl_crystal_description     Plate
_exptl_crystal_colour     Green
_exptl_crystal_size_max     0.525
_exptl_crystal_size_mid     0.446
_exptl_crystal_size_min     0.400
_exptl_crystal_density_diffrn     1.444
_exptl_crystal_density_meas     1.440
_exptl_crystal_density_method     'flotation in aqueous KI'
_exptl_crystal_F_000     1096
_exptl_absorpt_coefficient_mu     0.838
_exptl_absorpt_correction_type     'multi-scan'
_exptl_absorpt_process_details     '(SADABS; Sheldrick, 1996)'
_exptl_absorpt_correction_T_min     0.630
_exptl_absorpt_correction_T_max     0.712
_exptl_special_details
;
;
_diffrn_ambient_temperature     293(2)
_diffrn_radiation_type     MoK\a
_diffrn_radiation_wavelength     0.71073
_diffrn_radiation_source     'fine-focus sealed tube'
_diffrn_radiation_monochromator     graphite
_diffrn_measurement_device_type     'Nonius KappaCCD'
_diffrn_measurement_method     \w
_diffrn_detector_area_resol_mean     ?
_diffrn_reflns_number     7908
_diffrn_reflns_av_R_equivalents     0.0313
_diffrn_reflns_av_sigmaI/netI     0.0374
_diffrn_reflns_theta_min     2.67
_diffrn_reflns_theta_max     32.04
_diffrn_reflns_theta_full     32.04
_diffrn_measured_fraction_theta_max     0.994
_diffrn_measured_fraction_theta_full     0.994
_diffrn_reflns_limit_h_min     -25
_diffrn_reflns_limit_h_max     25
_diffrn_reflns_limit_k_min     -12
_diffrn_reflns_limit_k_max     12
_diffrn_reflns_limit_l_min     -24
_diffrn_reflns_limit_l_max     24
_diffrn_standards_number     ?
_diffrn_standards_interval_count     ?
_diffrn_standards_interval_time     ?
_diffrn_standards_decay_%     ?
_refine_special_details
;
Refinement of <i>F</i>^2^ against ALL reflections. The weighted <i>R</i>-factor
<i>wR</i> and goodness of fit <i>S</i> are based on <i>F</i>^2^, conventional
<i>R</i>-factors <i>R</i> are based on <i>F</i>, with <i>F</i> set to zero for
negative <i>F</i>^2^. The threshold expression of <i>F</i>^2^ >
\s(<i>F</i>^2^) is used only for calculating <i>R</i>-factors(gt) <i>etc</i>.
and is not relevant to the choice of reflections for refinement.
<i>R</i>-factors based on <i>F</i>^2^ are statistically about twice as large
as those based on <i>F</i>, and <i>R</i>- factors based on ALL data will be
even larger.
;
_reflns_number_total     4209
_reflns_number_gt     2929
_reflns_threshold_expression     I>2\s(I)
_refine_ls_structure_factor_coef     Fsqd
_refine_ls_matrix_type     full
_refine_ls_R_factor_all     0.0678
_refine_ls_R_factor_gt     0.0429
_refine_ls_wR_factor_gt     0.1128
_refine_ls_wR_factor_ref     0.1274
_refine_ls_goodness_of_fit_ref     1.030
_refine_ls_restrained_S_all     1.030
_refine_ls_number_reflns     4209
_refine_ls_number_parameters     195
_refine_ls_number_restraints     0
_refine_ls_hydrogen_treatment     mixed
_refine_ls_weighting_scheme     calc
_refine_ls_weighting_details
         'calc w=1/[\s^2^(Fo^2^)+(0.0689P)^2^+0.3234P] where P=(Fo^2^+2Fc^2^)/3'
_atom_sites_solution_hydrogens     geom
_atom_sites_solution_primary     direct
_atom_sites_solution_secondary     difmap
_refine_ls_shift/su_max     0.000
_refine_ls_shift/su_mean     0.000
_refine_diff_density_max     0.352
_refine_diff_density_min     -0.371
_refine_ls_extinction_method     'SHELXL97 (Sheldrick, 2008)'
_refine_ls_extinction_coef     0.023(3)
_refine_ls_extinction_expression
                                  'Fc^*^=kFc[1+0.001xFc^2^\l^3^/sin(2\q)]^-1/4^'
loop_
    _atom_type_symbol
    _atom_type_description
    _atom_type_scat_dispersion_real
    _atom_type_scat_dispersion_imag
    _atom_type_scat_source
    'C' 'C' 0.0033 0.0016
                         'International Tables Vol C Tables 4.2.6.8 and 6.1.1.4'
    'H' 'H' 0.0000 0.0000
                         'International Tables Vol C Tables 4.2.6.8 and 6.1.1.4'
    'Ni' 'Ni' 0.3393 1.1124
                         'International Tables Vol C Tables 4.2.6.8 and 6.1.1.4'
    'N' 'N' 0.0061 0.0033
                         'International Tables Vol C Tables 4.2.6.8 and 6.1.1.4'
    'O' 'O' 0.0106 0.0060
                         'International Tables Vol C Tables 4.2.6.8 and 6.1.1.4'
_computing_data_collection     'COLLECT (Nonius, 2002)'
_computing_cell_refinement
                        'COLLECT and DENZO/SCALEPACK (Otwinowski & Minor, 1997)'
_computing_data_reduction     'COLLECT (Nonius, 2002)'
_computing_structure_solution     'SHELXS97 (Sheldrick, 2008)'
_computing_structure_refinement     'SHELXL97 (Sheldrick, 2008)'
_computing_molecular_graphics     'SHELXTL (Sheldrick, 2008)'
_computing_publication_material     'SHELXTL (Sheldrick, 2008)'
loop_
    _atom_site_type_symbol
    _atom_site_label
    _atom_site_fract_x
    _atom_site_fract_y
    _atom_site_fract_z
    _atom_site_U_iso_or_equiv
    _atom_site_adp_type
    _atom_site_calc_flag
    _atom_site_refinement_flags
    _atom_site_occupancy
    _atom_site_disorder_assembly
    _atom_site_disorder_group
    Ni Ni1 1.0000 0.25758(3) 0.2500 0.03045(11) Uani d S 1 . .
    C C1 0.85037(9) 0.1839(2) 0.15504(10) 0.0394(4) Uani d . 1 . .
    C C2 0.77052(9) 0.1813(2) 0.13931(10) 0.0430(4) Uani d . 1 . .
    C C3 0.72270(11) 0.2632(2) 0.19237(13) 0.0485(5) Uani d . 1 . .
    C C4 0.75485(10) 0.3478(3) 0.25456(10) 0.0444(4) Uani d . 1 . .
    C C5 0.83592(9) 0.3501(2) 0.26388(9) 0.0351(3) Uani d . 1 . .
    C C6 0.87691(8) 0.44736(19) 0.32433(9) 0.0346(3) Uani d . 1 . .
    C C7 0.83951(10) 0.5554(2) 0.37348(11) 0.0455(4) Uani d . 1 . .
    C C8 0.88410(10) 0.6520(2) 0.42157(11) 0.0474(4) Uani d . 1 . .
    C C9 0.96489(10) 0.6414(2) 0.42151(9) 0.0404(4) Uani d . 1 . .
    C C10 0.99748(9) 0.5262(2) 0.37327(10) 0.0378(3) Uani d . 1 . .
    C C11 0.73848(11) 0.0947(3) 0.06809(12) 0.0571(5) Uani d . 1 . .
    C C12 1.01596(15) 0.7508(2) 0.46878(14) 0.0526(5) Uani d . 1 . .
    N N1 0.88262(7) 0.26572(15) 0.21515(8) 0.0341(3) Uani d . 1 . .
    N N2 0.95560(7) 0.43102(16) 0.32590(7) 0.0339(3) Uani d . 1 . .
    N N3 1.02626(9) 0.08562(18) 0.16354(8) 0.0434(3) Uani d . 1 . .
    N N4 1.08684(8) 0.07905(18) 0.12842(8) 0.0402(3) Uani d . 1 . .
    N N5 1.14499(9) 0.0716(3) 0.09306(11) 0.0655(5) Uani d . 1 . .
    O O19 0.9708(3) 0.7988(4) 0.2398(3) 0.0853(15) Uani d P 0.50 . .
    H H1 0.8876(10) 0.120(2) 0.1214(11) 0.044(5) Uiso d . 1 . .
    H H3 0.6660(14) 0.261(2) 0.1832(13) 0.053(6) Uiso d . 1 . .
    H H4 0.7209(11) 0.404(2) 0.2906(12) 0.053(6) Uiso d . 1 . .
    H H7 0.7824(12) 0.563(2) 0.3731(11) 0.049(5) Uiso d . 1 . .
    H H8 0.8591(13) 0.735(2) 0.4557(14) 0.054(6) Uiso d . 1 . .
    H H10 1.0548(12) 0.509(2) 0.3715(11) 0.045(5) Uiso d . 1 . .
    H H11A 0.7797 0.0357 0.0432 0.086 Uiso calc R 1 . .
    H H11B 0.7175 0.1683 0.0302 0.086 Uiso calc R 1 . .
    H H11C 0.6978 0.0247 0.0853 0.086 Uiso calc R 1 . .
    H H12A 1.0385 0.8272 0.4334 0.079 Uiso calc R 1 . .
    H H12B 1.0570 0.6922 0.4944 0.079 Uiso calc R 1 . .
    H H12C 0.9850 0.8028 0.5088 0.079 Uiso calc R 1 . .
loop_
    _atom_site_aniso_label
    _atom_site_aniso_U_11
    _atom_site_aniso_U_22
    _atom_site_aniso_U_33
    _atom_site_aniso_U_12
    _atom_site_aniso_U_13
    _atom_site_aniso_U_23
    Ni1 0.02557(16) 0.03435(17) 0.03144(16) 0.000 0.00161(9) 0.000
    C1 0.0336(7) 0.0443(9) 0.0403(8) -0.0033(7) -0.0006(6) -0.0012(7)
    C2 0.0361(8) 0.0476(10) 0.0455(8) -0.0063(7) -0.0043(6) 0.0019(8)
    C3 0.0302(8) 0.0605(12) 0.0549(10) -0.0022(7) -0.0036(7) 0.0015(8)
    C4 0.0294(7) 0.0546(11) 0.0492(9) 0.0034(7) 0.0021(6) -0.0002(8)
    C5 0.0292(7) 0.0377(8) 0.0384(7) -0.0002(6) 0.0018(5) 0.0033(6)
    C6 0.0304(7) 0.0378(8) 0.0354(7) 0.0030(6) 0.0020(5) 0.0024(6)
    C7 0.0369(8) 0.0533(11) 0.0462(9) 0.0066(7) 0.0046(7) -0.0081(8)
    C8 0.0483(9) 0.0506(11) 0.0433(9) 0.0086(8) 0.0059(7) -0.0100(8)
    C9 0.0477(9) 0.0399(9) 0.0336(7) -0.0002(7) -0.0016(6) -0.0010(7)
    C10 0.0342(7) 0.0411(8) 0.0381(8) -0.0004(6) -0.0013(5) -0.0009(7)
    C11 0.0462(10) 0.0693(14) 0.0556(11) -0.0115(9) -0.0091(8) -0.0088(10)
    C12 0.0645(12) 0.0489(11) 0.0444(10) -0.0032(8) -0.0044(9) -0.0116(8)
    N1 0.0281(6) 0.0384(7) 0.0360(7) -0.0014(5) 0.0007(5) 0.0000(5)
    N2 0.0313(6) 0.0357(7) 0.0347(6) 0.0013(5) 0.0017(4) -0.0005(5)
    N3 0.0424(7) 0.0447(8) 0.0431(7) -0.0017(6) 0.0084(6) -0.0076(6)
    N4 0.0373(7) 0.0448(8) 0.0383(7) 0.0076(6) -0.0032(5) -0.0040(6)
    N5 0.0386(8) 0.0938(15) 0.0640(10) 0.0137(9) 0.0085(7) -0.0099(10)
    O19 0.132(5) 0.0521(16) 0.072(3) -0.021(2) 0.026(3) -0.0070(18)
_geom_special_details
;
All e.s.d.'s (except the e.s.d. in the dihedral angle between two l.s. planes)
are estimated using the full covariance matrix. The cell e.s.d.'s are taken
into account individually in the estimation of e.s.d.'s in distances, angles
and torsion angles; correlations between e.s.d.'s in cell parameters are only
used when they are defined by crystal symmetry. An approximate (isotropic)
treatment of cell e.s.d.'s is used for estimating e.s.d.'s involving l.s.
planes.
;
loop_
    _geom_bond_atom_site_label_1
    _geom_bond_atom_site_label_2
    _geom_bond_site_symmetry_2
    _geom_bond_distance
    _geom_bond_publ_flag
    Ni1 N1 4_755 2.0882(13) ?
    Ni1 N1 . 2.0882(13) Y
    Ni1 N2 4_755 2.0897(13) ?
    Ni1 N2 . 2.0897(13) Y
    Ni1 N3 . 2.1053(14) Y
    Ni1 N3 4_755 2.1053(14) ?
    C1 N1 . 1.340(2) ?
    C1 C2 . 1.389(2) ?
    C1 H1 . 1.008(19) ?
    C2 C3 . 1.392(3) ?
    C2 C11 . 1.502(3) ?
    C3 C4 . 1.377(3) ?
    C3 H3 . 0.98(2) ?
    C4 C5 . 1.393(2) ?
    C4 H4 . 0.96(2) ?
    C5 N1 . 1.347(2) ?
    C5 C6 . 1.481(2) ?
    C6 N2 . 1.3512(18) ?
    C6 C7 . 1.389(2) ?
    C7 C8 . 1.379(3) ?
    C7 H7 . 0.978(19) ?
    C8 C9 . 1.383(2) ?
    C8 H8 . 1.00(2) ?
    C9 C10 . 1.387(2) ?
    C9 C12 . 1.501(3) ?
    C10 N2 . 1.340(2) ?
    C10 H10 . 0.99(2) ?
    C11 H11A . 0.9600 ?
    C11 H11B . 0.9600 ?
    C11 H11C . 0.9600 ?
    C12 H12A . 0.9600 ?
    C12 H12B . 0.9600 ?
    C12 H12C . 0.9600 ?
    N3 N4 . 1.1901(19) ?
    N4 N5 . 1.157(2) ?
    O19 O19 4_755 1.053(9) ?
loop_
    _geom_angle_atom_site_label_1
    _geom_angle_atom_site_label_2
    _geom_angle_atom_site_label_3
    _geom_angle_site_symmetry_1
    _geom_angle_site_symmetry_3
    _geom_angle
    _geom_angle_publ_flag
    N1 Ni1 N1 4_755 . 176.19(7) Y
    N1 Ni1 N2 4_755 4_755 78.26(5) ?
    N1 Ni1 N2 . 4_755 98.99(5) Y
    N1 Ni1 N2 4_755 . 98.99(5) Y
    N1 Ni1 N2 . . 78.26(5) Y
    N2 Ni1 N2 4_755 . 89.80(7) Y
    N1 Ni1 N3 4_755 . 90.53(5) ?
    N1 Ni1 N3 . . 92.13(5) Y
    N2 Ni1 N3 4_755 . 90.12(6) ?
    N2 Ni1 N3 . . 170.26(5) Y
    N1 Ni1 N3 4_755 4_755 92.13(5) ?
    N1 Ni1 N3 . 4_755 90.53(5) Y
    N2 Ni1 N3 4_755 4_755 170.26(5) ?
    N2 Ni1 N3 . 4_755 90.12(6) Y
    N3 Ni1 N3 . 4_755 91.61(8) Y
    N1 C1 C2 . . 123.57(16) ?
    N1 C1 H1 . . 116.1(10) ?
    C2 C1 H1 . . 120.3(10) ?
    C1 C2 C3 . . 116.64(16) ?
    C1 C2 C11 . . 120.97(17) ?
    C3 C2 C11 . . 122.39(16) ?
    C4 C3 C2 . . 120.49(16) ?
    C4 C3 H3 . . 121.3(12) ?
    C2 C3 H3 . . 118.2(12) ?
    C3 C4 C5 . . 119.18(17) ?
    C3 C4 H4 . . 119.4(12) ?
    C5 C4 H4 . . 121.4(12) ?
    N1 C5 C4 . . 120.87(15) ?
    N1 C5 C6 . . 115.47(13) ?
    C4 C5 C6 . . 123.61(15) ?
    N2 C6 C7 . . 120.95(15) ?
    N2 C6 C5 . . 115.17(13) ?
    C7 C6 C5 . . 123.77(14) ?
    C8 C7 C6 . . 119.07(15) ?
    C8 C7 H7 . . 121.0(12) ?
    C6 C7 H7 . . 119.9(12) ?
    C7 C8 C9 . . 120.74(16) ?
    C7 C8 H8 . . 121.0(13) ?
    C9 C8 H8 . . 118.2(13) ?
    C8 C9 C10 . . 116.59(16) ?
    C8 C9 C12 . . 122.57(17) ?
    C10 C9 C12 . . 120.81(17) ?
    N2 C10 C9 . . 123.88(15) ?
    N2 C10 H10 . . 114.9(11) ?
    C9 C10 H10 . . 121.2(11) ?
    C2 C11 H11A . . 109.5 ?
    C2 C11 H11B . . 109.5 ?
    H11A C11 H11B . . 109.5 ?
    C2 C11 H11C . . 109.5 ?
    H11A C11 H11C . . 109.5 ?
    H11B C11 H11C . . 109.5 ?
    C9 C12 H12A . . 109.5 ?
    C9 C12 H12B . . 109.5 ?
    H12A C12 H12B . . 109.5 ?
    C9 C12 H12C . . 109.5 ?
    H12A C12 H12C . . 109.5 ?
    H12B C12 H12C . . 109.5 ?
    C1 N1 C5 . . 119.11(14) ?
    C1 N1 Ni1 . . 125.82(11) ?
    C5 N1 Ni1 . . 114.73(10) ?
    C10 N2 C6 . . 118.67(13) ?
    C10 N2 Ni1 . . 126.35(10) ?
    C6 N2 Ni1 . . 114.97(10) ?
    N4 N3 Ni1 . . 123.70(12) ?
    N5 N4 N3 . . 178.73(18) ?
loop_
    _geom_torsion_atom_site_label_1
    _geom_torsion_atom_site_label_2
    _geom_torsion_atom_site_label_3
    _geom_torsion_atom_site_label_4
    _geom_torsion_site_symmetry_1
    _geom_torsion_site_symmetry_2
    _geom_torsion_site_symmetry_3
    _geom_torsion_site_symmetry_4
    _geom_torsion
    _geom_torsion_publ_flag
    N1 C1 C2 C3 . . . . -3.3(3) ?
    N1 C1 C2 C11 . . . . 176.43(18) ?
    C1 C2 C3 C4 . . . . 3.1(3) ?
    C11 C2 C3 C4 . . . . -176.62(19) ?
    C2 C3 C4 C5 . . . . -0.2(3) ?
    C3 C4 C5 N1 . . . . -2.9(3) ?
    C3 C4 C5 C6 . . . . 174.78(17) ?
    N1 C5 C6 N2 . . . . -4.0(2) ?
    C4 C5 C6 N2 . . . . 178.28(16) ?
    N1 C5 C6 C7 . . . . 172.35(16) ?
    C4 C5 C6 C7 . . . . -5.4(3) ?
    N2 C6 C7 C8 . . . . 3.1(3) ?
    C5 C6 C7 C8 . . . . -173.01(16) ?
    C6 C7 C8 C9 . . . . -0.4(3) ?
    C7 C8 C9 C10 . . . . -2.2(3) ?
    C7 C8 C9 C12 . . . . 175.99(19) ?
    C8 C9 C10 N2 . . . . 2.4(3) ?
    C12 C9 C10 N2 . . . . -175.83(16) ?
    C2 C1 N1 C5 . . . . 0.4(3) ?
    C2 C1 N1 Ni1 . . . . 173.26(13) ?
    C4 C5 N1 C1 . . . . 2.8(2) ?
    C6 C5 N1 C1 . . . . -175.05(14) ?
    C4 C5 N1 Ni1 . . . . -170.89(13) ?
    C6 C5 N1 Ni1 . . . . 11.29(17) ?
    N2 Ni1 N1 C1 4_755 . . . 88.14(14) ?
    N2 Ni1 N1 C1 . . . . 176.04(14) ?
    N3 Ni1 N1 C1 . . . . -2.32(14) ?
    N3 Ni1 N1 C1 4_755 . . . -93.95(14) ?
    N2 Ni1 N1 C5 4_755 . . . -98.70(11) ?
    N2 Ni1 N1 C5 . . . . -10.79(11) ?
    N3 Ni1 N1 C5 . . . . 170.84(11) ?
    N3 Ni1 N1 C5 4_755 . . . 79.22(12) ?
    C9 C10 N2 C6 . . . . 0.2(2) ?
    C9 C10 N2 Ni1 . . . . 178.82(12) ?
    C7 C6 N2 C10 . . . . -3.0(2) ?
    C5 C6 N2 C10 . . . . 173.45(14) ?
    C7 C6 N2 Ni1 . . . . 178.23(13) ?
    C5 C6 N2 Ni1 . . . . -5.34(17) ?
    N1 Ni1 N2 C10 4_755 . . . 7.22(14) ?
    N1 Ni1 N2 C10 . . . . -170.09(14) ?
    N2 Ni1 N2 C10 4_755 . . . -70.86(13) ?
    N3 Ni1 N2 C10 4_755 . . . 99.40(14) ?
    N1 Ni1 N2 C6 4_755 . . . -174.10(10) ?
    N1 Ni1 N2 C6 . . . . 8.59(10) ?
    N2 Ni1 N2 C6 4_755 . . . 107.82(11) ?
    N3 Ni1 N2 C6 4_755 . . . -81.92(11) ?
    N1 Ni1 N3 N4 4_755 . . . -32.56(15) ?
    N1 Ni1 N3 N4 . . . . 144.70(14) ?
    N2 Ni1 N3 N4 4_755 . . . 45.70(14) ?
    N3 Ni1 N3 N4 4_755 . . . -124.71(16) ?
data_global
_journal_date_recd_electronic     2009-02-26
_journal_date_accepted     2009-07-23
_journal_name_full     'Acta Crystallographica, Section E'
_journal_year     2009
_journal_volume     65
_journal_issue      9
_journal_page_first     m1020
_journal_page_last     m1021
_journal_paper_category     QM
_journal_coeditor_code     RN2055
_publ_contact_author_name     'J. Phatchimkun'
_publ_contact_author_address
;
Department of Applied Chemistry,
Faculty of Science and Liberal Arts,
Rajamangala University of Technology Isan
Nakornrachasima, 30000, Thailand
;
_publ_contact_author_email     'jaturong_phat@hotmail.com'
_publ_contact_author_fax     '6644242279'
_publ_contact_author_phone     '6644233069'
_publ_section_title
;
Diazidobis(5,5'-dimethyl-2,2'-bipyridyl-\k^2^<i>N</i>,<i>N</i>')nickel(II)
monohydrate
;
loop_
    _publ_author_name
    _publ_author_footnote
    _publ_author_address
    'Phatchimkun, Jaturong' .
;Department of Computer Science,
Faculty of Engineering,
Vongchavalitkul University,
Nakornrachasima 30000,
Thailand
;
    'Kongsaeree, Palangpon' .
;
Department of Chemistry, Faculty of Science, Mahidol University, Bangkok 10400,
Thailand
;
    'Suchaichit, Nattawut' .
;
Department of Applied Chemistry,
Faculty of Science and Liberal Arts,
Rajamangala University of Technology Isan
Nakornrachasima 30000, Thailand
;
    'Chaichit, Narongsak' .
;
Department of Physics, Faculty of Science and Technology, Thammasat University
Rangsit, Pathumthani 12121, Thailand
;
