# Supplementary material for: Diazido­bis(5,5′-dimethyl-2,2′-bipyridyl-κ2 N,N′)nickel(II) monohydrate
Source: Acta Crystallogr Sect E Struct Rep Online. 2009 Aug 8;65(Pt 9):m1020–1. doi: 10.1107/S1600536809029407 (PMC2970126; doi:10.1107/S1600536809029407)
Supplement: Supplementary file 2 [file e-65-m1020-Isup2.hkl]

# 
# h,k,l, Fc-squared, Fo-squared, sigma(Fo-squared) and status flag 
# 
data_I
_shelx_title ' l1-3-3-1  in P b c n' 
_shelx_refln_list_code          4 
_shelx_F_calc_maximum      125.82 
_exptl_crystal_F_000      1096.00 
_reflns_d_resolution_high  0.6699 
 
loop_ 
 _symmetry_equiv_pos_as_xyz 
 'x, y, z' 
 '-x+1/2, -y+1/2, z+1/2' 
 'x+1/2, -y+1/2, -z' 
 '-x, y, -z+1/2' 
 '-x, -y, -z' 
 'x-1/2, y-1/2, -z-1/2' 
 '-x-1/2, y-1/2, z' 
 'x, -y, z-1/2' 
 
_cell_length_a    17.0770 
_cell_length_b     8.5350 
_cell_length_c    16.6700 
_cell_angle_alpha  90.000 
_cell_angle_beta   90.000 
_cell_angle_gamma  90.000 
 
_shelx_F_squared_multiplier     1.000 
 
loop_ 
 _refln_index_h 
 _refln_index_k 
 _refln_index_l 
 _refln_F_squared_calc 
 _refln_F_squared_meas 
 _refln_F_squared_sigma 
 _refln_observed_status 
   6   0   0    15831.62    17496.40    570.99 o 
  12   0   0     2566.98     2751.11     46.49 o 
  18   0   0     1708.55     1634.73     48.03 o 
  24   0   0      592.76      604.82     39.45 o 
   1   1   0     6357.68     3461.29    135.24 o 
   3   1   0        4.84        5.05      0.69 o 
   5   1   0     1849.40     1544.73     21.33 o 
   7   1   0      803.81      775.88     11.76 o 
   9   1   0        1.44        1.82      1.45 o 
  11   1   0       95.16      104.95      3.13 o 
  13   1   0      286.11      274.53      5.68 o 
  15   1   0       16.05       12.04      2.51 o 
  17   1   0     1647.25     1522.17     29.89 o 
  19   1   0      241.28      237.70      8.81 o 
  21   1   0        2.79        6.14      4.36 o 
  23   1   0       43.91       46.88      9.93 o 
  25   1   0      309.64      310.86     26.25 o 
   2   2   0     1439.41     1300.94     22.34 o 
   4   2   0    12234.84    14500.08    481.48 o 
   6   2   0     3639.21     3174.89     41.82 o 
   8   2   0     9944.80    10745.83    361.45 o 
  10   2   0     4472.48     4618.70    108.39 o 
  12   2   0     1342.71     1384.37     21.39 o 
  14   2   0     1209.82     1178.71     18.41 o 
  16   2   0      721.68      791.37     16.14 o 
  18   2   0     1451.76     1456.07     35.08 o 
  20   2   0      115.02      107.25      7.49 o 
  22   2   0      100.93       95.74     19.02 o 
  24   2   0       16.33       14.54     13.53 o 
   1   3   0      220.74      192.84      5.29 o 
   3   3   0      178.24      190.54      4.74 o 
   5   3   0     1295.64     1323.97     20.99 o 
   7   3   0        5.29        8.73      1.82 o 
   9   3   0        7.65       11.64      1.82 o 
  11   3   0      121.61      128.40      5.20 o 
  13   3   0      321.83      295.18      9.18 o 
  15   3   0       45.03       41.06      4.40 o 
  17   3   0       20.32       14.11      4.29 o 
  19   3   0       15.05       20.76      6.25 o 
  21   3   0       29.67       44.29     10.15 o 
  23   3   0        2.67        1.45     13.05 o 
   0   4   0     2696.70     2253.70     57.03 o 
   4   4   0     4648.47     4307.86     84.65 o 
   6   4   0     7638.67     7485.50    249.52 o 
   8   4   0     5212.24     5039.79    116.23 o 
  10   4   0     7659.04     7573.58    245.86 o 
  12   4   0      956.89     1046.67     40.85 o 
  14   4   0     3253.57     3483.66    125.05 o 
  16   4   0     1756.86     1743.95     49.62 o 
  18   4   0     1507.85     1678.59     39.22 o 
  20   4   0      172.53      182.42     12.88 o 
  22   4   0      350.47      351.19     31.47 o 
  24   4   0      105.74       82.76     16.99 o 
   1   5   0      924.51     1006.13     19.45 o 
   3   5   0      662.48      786.33     18.22 o 
   5   5   0      150.31      121.20      5.46 o 
   7   5   0      750.32      788.35     19.32 o 
   9   5   0      459.97      500.27     12.81 o 
  11   5   0     1901.68     2025.31     51.82 o 
  13   5   0        1.02        3.27      1.78 o 
  15   5   0      304.57      373.77     19.92 o 
  17   5   0        0.31        0.00      3.64 o 
  19   5   0       25.93       13.82      6.51 o 
  21   5   0        4.36        7.64      8.33 o 
  23   5   0       21.19        1.09     21.16 o 
   2   6   0     5607.26     5929.47    135.10 o 
   4   6   0     1734.23     1656.49     42.20 o 
   6   6   0     1157.27     1042.50     23.51 o 
   8   6   0     1616.86     1543.80     40.67 o 
  10   6   0     1574.17     1615.29     41.58 o 
  12   6   0      217.14      251.42     10.89 o 
  14   6   0      532.88      550.83     28.70 o 
  16   6   0      196.83      169.79     15.40 o 
  18   6   0      127.24      104.12     13.61 o 
  20   6   0       55.51       88.37     17.57 o 
  22   6   0      187.84      192.86     22.27 o 
   1   7   0      156.01      136.79      8.48 o 
   3   7   0       35.53       43.28      7.27 o 
   5   7   0        9.53       18.25      7.67 o 
   7   7   0       59.62       61.43      7.17 o 
   9   7   0       40.89       45.06      6.91 o 
  11   7   0        0.59        1.82      4.40 o 
  13   7   0       52.87       30.15     10.91 o 
  15   7   0      247.51      214.72     19.59 o 
  17   7   0      196.72      188.16     15.18 o 
  19   7   0       70.85       66.92     15.93 o 
  21   7   0       14.22       -0.73     17.16 o 
   0   8   0      101.04      114.89     14.73 o 
   2   8   0      899.65     1000.36     30.24 o 
   4   8   0     1479.99     1708.85     47.52 o 
   6   8   0      734.42      773.14     24.43 o 
   8   8   0      835.33      884.57     27.29 o 
  10   8   0     1455.41     1591.90     45.82 o 
  12   8   0      342.93      323.24     14.42 o 
  14   8   0      166.74      147.67     15.76 o 
  16   8   0      369.87      317.07     22.44 o 
  18   8   0      265.17      236.48     22.32 o 
   1   9   0        0.85        3.64      7.64 o 
   3   9   0      112.64      108.05     12.30 o 
   5   9   0       34.56       34.26     10.26 o 
   7   9   0       19.35       33.82      8.00 o 
   9   9   0      178.95      150.45     10.77 o 
  11   9   0       61.85       60.85      9.24 o 
  13   9   0      127.44      159.42     21.68 o 
  15   9   0      102.79       75.95     14.95 o 
  17   9   0        9.27        5.78     13.38 o 
   0  10   0     1351.90     1528.45     65.84 o 
   2  10   0      271.21      329.30     17.33 o 
   4  10   0       62.19       48.99     10.15 o 
   6  10   0      364.19      393.99     17.41 o 
   8  10   0      388.36      354.17     16.54 o 
  10  10   0      100.23       81.74      9.64 o 
  12  10   0       51.39       68.81     13.60 o 
  14  10   0       20.07       30.14     17.82 o 
   1  11   0      568.72      625.71     24.83 o 
   3  11   0        0.81       22.18     10.58 o 
   5  11   0       19.47       32.07      8.65 o 
   7  11   0      189.08      154.23     14.23 o 
   9  11   0       53.33       34.95      9.02 o 
  11  11   0        2.01        2.87     13.38 o 
   0  12   0      281.93      301.48     26.50 o 
   2  12   0       89.97      107.63     13.86 o 
   4  12   0      106.89       88.39     12.19 o 
   6  12   0       24.84       28.73     10.84 o 
   8  12   0       60.79       55.32     24.40 o 
   2   1   1      458.82      399.55      8.06 o 
   3   1   1      211.81      145.09      1.95 o 
   4   1   1      499.90      462.80      7.84 o 
   5   1   1      845.08      753.35      7.05 o 
   6   1   1     2080.44     2001.03     31.18 o 
   7   1   1    13639.14    15484.97    507.78 o 
   8   1   1        8.54        8.75      1.04 o 
   9   1   1     3599.06     3365.18     31.95 o 
  10   1   1       15.89       25.84      2.31 o 
  11   1   1     2427.90     2324.75     25.07 o 
  12   1   1        3.64        8.53      1.66 o 
  13   1   1     2311.11     2237.52     23.78 o 
  14   1   1      128.57      138.82      6.11 o 
  15   1   1      993.72     1079.45     12.35 o 
  16   1   1      108.46       96.12      3.18 o 
  17   1   1     1289.17     1265.10     30.69 o 
  18   1   1       11.04        6.72      2.96 o 
  19   1   1      570.64      546.37     16.08 o 
  20   1   1        9.72       13.81      9.49 o 
  21   1   1      413.61      447.20      9.68 o 
  22   1   1        0.89        1.93      3.99 o 
  23   1   1      101.28       92.74     10.14 o 
  24   1   1       25.15       13.77      8.86 o 
  25   1   1      456.14      455.52     25.07 o 
   0   2   1     1473.76     1081.58     19.14 o 
   1   2   1        0.90        4.41      1.15 o 
   2   2   1      437.23      301.11      3.97 o 
   3   2   1    10411.67    11891.56    384.39 o 
   4   2   1      528.03      574.55      7.15 o 
   5   2   1      886.41      858.96     14.64 o 
   6   2   1       36.58       35.97      0.96 o 
   7   2   1      657.29      685.87     12.51 o 
   8   2   1       40.09       37.38      1.13 o 
   9   2   1       11.18        9.52      1.38 o 
  10   2   1      116.45      119.71      4.99 o 
  11   2   1      338.25      374.58     10.39 o 
  12   2   1        4.39        3.44      1.98 o 
  13   2   1      101.60       91.49      8.75 o 
  14   2   1      237.02      213.90      6.99 o 
  15   2   1      130.40      155.27      3.64 o 
  16   2   1      570.46      559.12      8.87 o 
  17   2   1        0.08        3.67      2.31 o 
  18   2   1      152.33      160.03      6.28 o 
  19   2   1       13.87        7.57      5.84 o 
  20   2   1       15.17       23.37      6.67 o 
  21   2   1        0.01        3.56      6.93 o 
  22   2   1        6.84       10.17     11.84 o 
  23   2   1       17.35        9.71     10.51 o 
  24   2   1      169.74      241.13     18.56 o 
  25   2   1        0.48       -4.37     10.58 o 
   1   3   1       58.49       52.11      2.03 o 
   2   3   1     2371.71     2261.37     28.36 o 
   3   3   1     1691.93     1572.98     18.91 o 
   4   3   1      335.45      272.00      4.02 o 
   5   3   1     3347.10     3194.27     48.37 o 
   6   3   1      383.96      416.88      6.63 o 
   7   3   1     7159.88     7684.01    124.90 o 
   8   3   1       46.08       47.06      1.68 o 
   9   3   1     5038.63     5153.65    139.05 o 
  10   3   1       29.22       14.97      3.24 o 
  11   3   1     4389.87     4425.25     73.87 o 
  12   3   1      169.44      136.01     10.94 o 
  13   3   1     1899.18     2020.01     76.82 o 
  14   3   1        0.46       -3.59      7.45 o 
  15   3   1     1862.66     1998.88     30.32 o 
  16   3   1        0.05       -2.55      3.09 o 
  17   3   1     1866.15     1998.59     26.67 o 
  18   3   1        0.67        0.52      3.14 o 
  19   3   1      917.90      997.68     17.48 o 
  20   3   1      155.72      172.26      7.69 o 
  21   3   1      260.08      259.18     14.22 o 
  22   3   1        4.48        4.87      7.29 o 
  23   3   1       37.88       39.08     12.11 o 
  24   3   1        2.73       -1.10      9.19 o 
   0   4   1     4179.77     3992.05     96.30 o 
   1   4   1      595.96      580.04     11.54 o 
   2   4   1      410.18      398.98     14.14 o 
   3   4   1        9.77        3.88      1.64 o 
   4   4   1     1035.47     1000.40     24.30 o 
   5   4   1      695.41      695.81      8.90 o 
   6   4   1      753.22      753.73      9.66 o 
   7   4   1      152.77      150.81      3.14 o 
   8   4   1      297.81      272.19      4.66 o 
   9   4   1        0.20       -1.41      1.62 o 
  10   4   1      304.44      317.60      7.22 o 
  11   4   1      448.42      461.68      7.88 o 
  12   4   1     1938.50     1912.81     62.67 o 
  13   4   1       32.44       28.61      5.61 o 
  14   4   1       35.55       37.27      4.74 o 
  15   4   1      898.25      842.17     42.37 o 
  16   4   1        0.34       -0.12      4.00 o 
  17   4   1        0.33        0.11      3.76 o 
  18   4   1        0.61        1.33      5.78 o 
  19   4   1       16.72       19.93      6.31 o 
  20   4   1       15.08       30.26      8.16 o 
  21   4   1        2.32        2.66      5.07 o 
  22   4   1       25.20       31.52      8.08 o 
  23   4   1       18.27       15.95      9.91 o 
  24   4   1       28.83       40.97     15.68 o 
   1   5   1     8630.33     8984.61    293.23 o 
   2   5   1     1537.57     1554.19     73.39 o 
   3   5   1     6502.50     6657.13    158.00 o 
   4   5   1      837.47      899.06     14.60 o 
   5   5   1       23.57       44.34      2.97 o 
   6   5   1       98.13      113.91      3.74 o 
   7   5   1     2399.58     2337.12     40.80 o 
   8   5   1       50.01       39.85      2.55 o 
   9   5   1     2699.76     2703.61     46.66 o 
  10   5   1      871.12      864.90     15.12 o 
  11   5   1      613.87      632.88     15.43 o 
  12   5   1       16.61       17.41      4.00 o 
  13   5   1      246.43      225.53      5.45 o 
  14   5   1        0.30        6.88      6.58 o 
  15   5   1     1397.66     1537.44     81.95 o 
  16   5   1        2.00       -7.87      7.87 o 
  17   5   1      390.27      412.30     16.11 o 
  18   5   1        1.04       -0.09      4.32 o 
  19   5   1       92.34       79.75      5.76 o 
  20   5   1       44.18       45.25      8.29 o 
  21   5   1      131.93      116.07     30.09 o 
  22   5   1        4.74       -1.43     11.09 o 
  23   5   1      206.85      223.32     46.38 o 
   0   6   1      426.49      419.31     14.08 o 
   1   6   1        0.77        5.95      9.98 o 
   2   6   1     1494.67     1460.96     45.43 o 
   3   6   1      124.82      138.24     14.10 o 
   4   6   1       55.06       51.39      4.91 o 
   5   6   1       92.49       82.46      4.15 o 
   6   6   1        5.61       18.69      3.36 o 
   7   6   1        9.00       15.75      4.71 o 
   8   6   1      250.94      216.84     14.30 o 
   9   6   1       73.47       66.91      3.65 o 
  10   6   1      343.09      315.85     10.15 o 
  11   6   1       95.24       92.75      4.79 o 
  12   6   1      648.98      687.20     14.82 o 
  13   6   1        8.25        9.67      2.57 o 
  14   6   1       14.09       14.87      6.10 o 
  15   6   1       45.78       42.04     14.75 o 
  16   6   1      112.03       86.03     10.35 o 
  17   6   1        1.26        6.50      8.51 o 
  18   6   1       30.42       48.92      9.65 o 
  19   6   1        5.21       -5.50      6.71 o 
  20   6   1       18.27       17.78      7.36 o 
  21   6   1        4.60        5.69      6.05 o 
  22   6   1       18.06       17.54      7.82 o 
   1   7   1     2286.47     2305.36     41.10 o 
   2   7   1      109.81      131.78     16.14 o 
   3   7   1     3074.52     3201.93     55.52 o 
   4   7   1       27.70       20.10      7.80 o 
   5   7   1      785.80      805.51     33.14 o 
   6   7   1      113.96      118.30      6.44 o 
   7   7   1     1598.29     1705.48     51.47 o 
   8   7   1        5.16        8.14      4.61 o 
   9   7   1      834.29      859.79     18.97 o 
  10   7   1       58.94       59.05      5.37 o 
  11   7   1     1786.62     1959.54     37.20 o 
  12   7   1       10.15       11.21      6.93 o 
  13   7   1      114.34      128.33     10.79 o 
  14   7   1      295.58      286.45     14.38 o 
  15   7   1      471.35      450.13     19.83 o 
  16   7   1        0.09       11.41     12.71 o 
  17   7   1      246.06      227.43     14.16 o 
  18   7   1        0.11       13.37     11.13 o 
  19   7   1      269.00      227.58     15.05 o 
  20   7   1        0.19       -7.38      7.79 o 
  21   7   1       73.76       44.30     11.93 o 
   0   8   1      146.56      161.44     10.19 o 
   1   8   1        0.01       -2.47      5.39 o 
   2   8   1      457.33      497.87     13.55 o 
   3   8   1        2.24        1.04      5.86 o 
   4   8   1      154.79      139.72     16.14 o 
   5   8   1       16.91       18.50      5.60 o 
   6   8   1      196.61      227.52      8.33 o 
   7   8   1        1.27        1.56      6.73 o 
   8   8   1      161.60      175.52     13.63 o 
   9   8   1       23.38       23.27      4.66 o 
  10   8   1      314.93      326.93     10.21 o 
  11   8   1        0.02        7.33      5.84 o 
  12   8   1       27.09       14.49      4.44 o 
  13   8   1        1.12       -1.44      8.47 o 
  14   8   1      160.61      136.52     11.16 o 
  15   8   1       43.56       47.34      9.13 o 
  16   8   1       76.11       61.97     10.38 o 
  17   8   1        0.38       -5.38     11.62 o 
  18   8   1      151.06      133.05     13.51 o 
  19   8   1        0.04        1.08     14.69 o 
   1   9   1       51.34       51.85      6.01 o 
   2   9   1       65.21       65.70     14.49 o 
   3   9   1       88.58       98.00     15.39 o 
   4   9   1      122.61      131.52     11.42 o 
   5   9   1      156.65      163.88      8.26 o 
   6   9   1        4.76       -1.11      6.89 o 
   7   9   1      406.11      451.42     13.19 o 
   8   9   1        4.06       -0.27      8.16 o 
   9   9   1      217.89      232.75      9.05 o 
  10   9   1        4.72        3.13      6.28 o 
  11   9   1      338.94      377.03     18.50 o 
  12   9   1       23.43        5.49      8.78 o 
  13   9   1       94.55      105.16     17.46 o 
  14   9   1        3.46       11.45      9.05 o 
  15   9   1      148.60      146.87     13.54 o 
  16   9   1        2.28        5.75     16.20 o 
  17   9   1      237.43      196.45     14.76 o 
   0  10   1      302.52      381.10     17.88 o 
   1  10   1       10.93       26.39      8.52 o 
   2  10   1        0.89        7.65     11.42 o 
   3  10   1        8.47       12.72      7.88 o 
   4  10   1        0.85       -8.98      8.98 o 
   5  10   1        8.03       14.51      6.60 o 
   6  10   1       15.54       17.67      6.53 o 
   7  10   1        2.58        7.60      6.40 o 
   8  10   1      140.84      128.01      7.98 o 
   9  10   1       32.36       23.61      6.12 o 
  10  10   1       63.67       52.09     13.98 o 
  11  10   1        0.51        5.27      8.50 o 
  12  10   1       44.61       68.24     11.19 o 
  13  10   1        7.59       -6.56     10.96 o 
  14  10   1       43.16       39.10     10.08 o 
  15  10   1        6.76      -11.05     11.05 o 
   1  11   1      498.59      541.97     38.31 o 
   2  11   1        1.30       -7.25      7.25 o 
   3  11   1      195.88      229.88     17.91 o 
   4  11   1        8.89        9.20     10.93 o 
   5  11   1      146.53      151.72     13.06 o 
   6  11   1       10.14       12.57      6.39 o 
   7  11   1      154.35      134.13      8.88 o 
   8  11   1        5.06        2.26      4.20 o 
   9  11   1       77.41       78.44     13.66 o 
  10  11   1        0.03        1.43      9.61 o 
  11  11   1       64.16       85.48     40.08 o 
  12  11   1        0.04       -3.71      9.75 o 
   0  12   1      318.93      320.36     19.81 o 
   1  12   1       18.46        3.96      7.13 o 
   2  12   1       11.22       14.72      8.20 o 
   3  12   1        0.06       -1.64      7.18 o 
   4  12   1       25.73       12.97      8.11 o 
   5  12   1        0.06        5.53      8.30 o 
   6  12   1       40.85       49.64     27.42 o 
   7  12   1        1.21       -4.36      6.96 o 
   8  12   1      100.21      105.95     13.40 o 
   1   0   2      442.32      396.75      8.44 o 
   2   0   2     1917.14     2275.04     28.14 o 
   4   0   2     5242.43     5640.87    180.88 o 
   5   0   2     1104.56     1063.99     12.57 o 
   6   0   2     5154.76     4762.81     65.53 o 
   7   0   2     4372.67     5093.28     75.58 o 
   8   0   2     7694.97     7118.35    134.26 o 
   9   0   2      589.92      755.54      9.48 o 
  10   0   2     1499.08     1111.62     14.09 o 
  11   0   2      282.94      395.01      6.09 o 
  12   0   2     2187.05     2035.10     24.31 o 
  13   0   2      189.36      179.94      3.06 o 
  14   0   2      733.47      763.15     10.56 o 
  15   0   2        0.63        3.64      1.45 o 
  16   0   2     1206.29     1185.75     23.74 o 
  17   0   2        0.00        5.78      4.69 o 
  18   0   2     1764.82     1756.70     33.75 o 
  19   0   2      176.89      151.87      7.06 o 
  20   0   2      310.99      365.64     10.96 o 
  21   0   2        4.77        9.09      6.54 o 
  22   0   2      143.73      122.40      8.88 o 
  23   0   2      138.93      157.03     13.39 o 
  24   0   2      551.24      733.99     31.02 o 
  25   0   2       69.38       97.58     12.80 o 
   1   1   2      249.44      194.28      3.21 o 
   2   1   2     1853.68     1718.65     17.91 o 
   3   1   2     1630.86     1835.25     17.98 o 
   4   1   2      534.54      477.08      4.74 o 
   5   1   2      265.62      289.09      2.97 o 
   6   1   2        0.58        2.95      0.91 o 
   7   1   2      599.52      594.24      5.93 o 
   8   1   2      979.47     1035.38     40.17 o 
   9   1   2      214.34      209.42     14.63 o 
  10   1   2      361.56      423.31     14.92 o 
  11   1   2        5.26        7.79      2.35 o 
  12   1   2       14.01       17.89      3.07 o 
  13   1   2        5.24        7.68      1.50 o 
  14   1   2      323.73      277.41      6.69 o 
  15   1   2       36.29       40.05      1.82 o 
  16   1   2      566.96      521.51     10.02 o 
  17   1   2       62.59       46.97      2.30 o 
  18   1   2        3.04       -3.05      3.05 o 
  19   1   2       39.86       42.43      3.53 o 
  20   1   2      144.93      143.85      5.59 o 
  21   1   2        1.89       -1.02      3.95 o 
  22   1   2       22.80       27.94      6.20 o 
  23   1   2       21.55       20.77      5.93 o 
  24   1   2        3.23       -7.81     16.71 o 
  25   1   2       22.84       16.53     10.91 o 
   2   2   2       80.19       95.98      5.61 o 
   3   2   2     2914.34     3022.79     38.08 o 
   4   2   2     3828.59     3693.96     42.93 o 
   5   2   2      112.52      126.54      4.48 o 
   6   2   2     2768.23     2504.50     72.60 o 
   7   2   2      121.76      112.99      5.64 o 
   8   2   2     7603.37     7675.40    113.99 o 
   9   2   2     1695.46     1850.70     19.87 o 
  10   2   2     2564.11     2316.99     24.05 o 
  11   2   2       13.76       10.15      4.85 o 
  12   2   2     2914.95     2783.85     37.59 o 
  13   2   2       11.69        4.67      2.55 o 
  14   2   2     1835.92     1803.79     26.88 o 
  15   2   2      375.16      401.70      6.97 o 
  16   2   2     1018.85     1025.85     17.75 o 
  17   2   2       61.71       56.20     12.17 o 
  18   2   2     1170.06     1191.39     18.61 o 
  19   2   2       28.98       26.20      3.52 o 
  20   2   2      412.47      450.95     37.22 o 
  21   2   2       14.51       15.31      5.46 o 
  22   2   2      200.80      182.63      9.30 o 
  23   2   2        2.53        4.73      8.34 o 
  24   2   2      148.92      156.52     13.98 o 
  25   2   2        1.46       17.67     11.61 o 
   1   3   2      671.64      761.31     10.07 o 
   2   3   2     2022.67     1992.79     22.58 o 
   3   3   2      110.61      138.89      4.28 o 
   4   3   2        2.10        7.67      2.87 o 
   5   3   2      166.24      151.67      8.47 o 
   6   3   2       49.71       50.12      1.89 o 
   7   3   2      241.64      202.98      6.85 o 
   8   3   2        1.67        1.39      1.23 o 
   9   3   2       31.23       25.85      1.33 o 
  10   3   2      323.25      321.42      4.66 o 
  11   3   2      721.87      731.53     19.20 o 
  12   3   2      207.47      191.20      9.05 o 
  13   3   2      320.52      306.79      7.71 o 
  14   3   2       68.74       69.47      5.06 o 
  15   3   2        0.33       -1.65      2.58 o 
  16   3   2        2.03       -0.56      2.31 o 
  17   3   2       82.73       74.36      3.78 o 
  18   3   2       16.30       13.25      3.13 o 
  19   3   2       29.24       42.51      4.95 o 
  20   3   2       33.04       31.56      5.11 o 
  21   3   2        0.11        1.26      6.32 o 
  22   3   2        5.48       -3.09      5.15 o 
  23   3   2        0.06       10.46      7.29 o 
  24   3   2        4.93      -13.44     19.58 o 
   0   4   2     6543.62     6124.57    201.14 o 
   1   4   2      838.16      806.78     15.81 o 
   2   4   2     4258.91     3867.52     56.59 o 
   3   4   2     1596.25     1672.05     20.78 o 
   4   4   2     1340.27     1118.94     25.72 o 
   5   4   2      323.42      370.66      5.20 o 
   6   4   2     1207.19     1030.23     17.86 o 
   7   4   2      171.94      170.63      3.53 o 
   8   4   2     4423.42     4339.36     97.27 o 
   9   4   2      141.15      129.24      4.80 o 
  10   4   2     3579.21     3581.04     70.42 o 
  11   4   2      381.64      391.13      6.42 o 
  12   4   2      125.17      142.43      3.83 o 
  13   4   2       22.37       13.65      9.31 o 
  14   4   2     1087.67     1138.91     69.08 o 
  15   4   2        5.98       13.36      5.99 o 
  16   4   2      868.91      949.88     35.35 o 
  17   4   2       35.34       29.99      3.70 o 
  18   4   2      917.80      975.07     25.69 o 
  19   4   2        0.00       -1.97      4.12 o 
  20   4   2      120.69      114.47      8.24 o 
  21   4   2        7.45       -5.33      5.33 o 
  22   4   2      296.96      377.85     28.95 o 
  23   4   2        9.58       32.75      8.48 o 
  24   4   2       83.14       78.14     12.00 o 
   1   5   2       60.17       46.43      2.65 o 
   2   5   2      773.45      759.70     15.86 o 
   3   5   2      249.94      226.09     13.21 o 
   4   5   2       77.09       91.37      4.38 o 
   5   5   2       52.12       37.44      3.37 o 
   6   5   2       38.12       46.68      6.36 o 
   7   5   2      147.81      131.48      3.86 o 
   8   5   2       42.85       45.71      4.62 o 
   9   5   2      489.48      494.38     14.07 o 
  10   5   2      117.75      112.70      5.71 o 
  11   5   2      201.77      214.79      4.81 o 
  12   5   2       82.95       85.93      6.28 o 
  13   5   2        5.62        8.96      1.75 o 
  14   5   2      774.24      765.25     23.89 o 
  15   5   2       28.32       46.42      7.30 o 
  16   5   2       37.52       20.65      6.96 o 
  17   5   2       89.42       94.61     18.88 o 
  18   5   2        2.08        2.49      8.00 o 
  19   5   2        0.26       -3.93      3.93 o 
  20   5   2       20.47       15.80      6.05 o 
  21   5   2        0.14       -6.76      6.76 o 
  22   5   2       26.06       15.73      8.83 o 
  23   5   2        0.94        5.41     10.37 o 
   0   6   2     2575.56     2446.19     59.10 o 
   1   6   2      349.53      352.89      9.59 o 
   2   6   2     4425.63     4414.85     72.92 o 
   3   6   2      505.37      512.21     11.31 o 
   4   6   2      923.70      846.72     18.11 o 
   5   6   2        2.94       -1.95      3.31 o 
   6   6   2      922.06      879.82     46.24 o 
   7   6   2      265.96      241.24     12.17 o 
   8   6   2     1120.19     1109.41     18.03 o 
   9   6   2       35.54       31.28      7.60 o 
  10   6   2     2195.49     2356.72     42.19 o 
  11   6   2      143.50      144.67      5.84 o 
  12   6   2        8.34       17.68      3.34 o 
  13   6   2        7.88       12.45      5.80 o 
  14   6   2      391.57      387.64     55.88 o 
  15   6   2      211.28      199.06     10.66 o 
  16   6   2      374.38      329.77     16.96 o 
  17   6   2       12.15       28.88      8.34 o 
  18   6   2      519.40      477.62     42.92 o 
  19   6   2      115.69      127.50      8.87 o 
  20   6   2       42.14       42.73      8.81 o 
  21   6   2       11.13       30.48      8.53 o 
  22   6   2      194.23      186.91     63.59 o 
   1   7   2      427.13      425.83     11.15 o 
   2   7   2      105.66      118.60      7.03 o 
   3   7   2      206.84      193.61      7.69 o 
   4   7   2      178.33      196.41      7.37 o 
   5   7   2       47.99       56.23      5.13 o 
   6   7   2       17.03       30.34     11.31 o 
   7   7   2      185.37      178.60      7.18 o 
   8   7   2       18.40       20.82      5.49 o 
   9   7   2      250.13      273.47     21.16 o 
  10   7   2       17.53       21.19      4.32 o 
  11   7   2        1.91        9.44      3.91 o 
  12   7   2      129.48      121.20      7.53 o 
  13   7   2      102.33       66.11      8.64 o 
  14   7   2       43.43       41.24      6.93 o 
  15   7   2      196.27      175.79     13.39 o 
  16   7   2       41.96       45.89      7.77 o 
  17   7   2       53.74       55.31      8.92 o 
  18   7   2        5.48       15.60      8.93 o 
  19   7   2       24.71       21.71     17.82 o 
  20   7   2        8.20       37.71     17.09 o 
  21   7   2       16.48       24.76     11.96 o 
   0   8   2      237.90      258.76     13.51 o 
   1   8   2       56.31       49.32      5.56 o 
   2   8   2      104.42      111.03     10.90 o 
   3   8   2      290.16      295.55     12.80 o 
   4   8   2      324.50      363.52     11.05 o 
   5   8   2        0.02        3.10      5.65 o 
   6   8   2      341.16      368.33     10.62 o 
   7   8   2        1.92        6.20      5.26 o 
   8   8   2      547.44      617.86     15.08 o 
   9   8   2        0.33        4.61      4.21 o 
  10   8   2      639.30      677.53     30.80 o 
  11   8   2       22.51       15.95      4.48 o 
  12   8   2      544.60      542.96     16.57 o 
  13   8   2        0.31        1.11      8.76 o 
  14   8   2      299.81      305.69     18.01 o 
  15   8   2        3.37       12.03      7.66 o 
  16   8   2      220.12      188.29     14.16 o 
  17   8   2        0.62        2.42     10.36 o 
  18   8   2      217.17      170.78     15.27 o 
  19   8   2        1.97       -7.16      7.16 o 
   1   9   2       43.69       39.54      6.42 o 
   2   9   2      263.03      265.16      9.88 o 
   3   9   2       96.99      107.11     19.06 o 
   4   9   2        1.55        4.15      5.37 o 
   5   9   2        5.32        8.54      6.33 o 
   6   9   2        9.25       13.80      7.84 o 
   7   9   2       89.61      108.89      6.61 o 
   8   9   2       26.37       19.12     11.11 o 
   9   9   2      129.21      155.78      7.91 o 
  10   9   2       75.77       69.01      7.51 o 
  11   9   2      108.86      106.28     13.75 o 
  12   9   2        2.27       -4.63      9.90 o 
  13   9   2        9.68       24.11      9.49 o 
  14   9   2        0.90       12.33      9.89 o 
  15   9   2       63.46       72.78     10.56 o 
  16   9   2       47.45       41.15     10.35 o 
  17   9   2       17.21       23.76     10.14 o 
   0  10   2      439.15      511.74     20.74 o 
   1  10   2       96.01       91.24     10.82 o 
   2  10   2       12.08       12.37      6.27 o 
   3  10   2       14.10       26.95      7.01 o 
   4  10   2       91.30       90.24      7.75 o 
   5  10   2       16.12       20.61      6.03 o 
   6  10   2      103.68       97.75      7.99 o 
   7  10   2        0.02        0.23      5.52 o 
   8  10   2      239.24      226.62     10.57 o 
   9  10   2       48.32       51.03      6.34 o 
  10  10   2       63.44       53.63      7.02 o 
  11  10   2        8.44        7.55      8.60 o 
  12  10   2      185.73      163.38     15.86 o 
  13  10   2        3.67       14.10     11.00 o 
  14  10   2       52.89       46.01      9.75 o 
  15  10   2       13.20        8.16     13.09 o 
   1  11   2      121.96      126.99     10.68 o 
   2  11   2       22.74       20.61      7.66 o 
   3  11   2        2.45        4.31      6.53 o 
   4  11   2       20.60       34.31      7.64 o 
   5  11   2       16.87       18.94      6.45 o 
   6  11   2        5.00        1.02      6.03 o 
   7  11   2       93.61       94.96      7.87 o 
   8  11   2        7.04        3.53      7.71 o 
   9  11   2       51.26       47.06      7.05 o 
  10  11   2        4.09        0.52     11.25 o 
  11  11   2       17.56       32.69     11.60 o 
  12  11   2       24.42       22.94     17.60 o 
   0  12   2       98.87      127.90     13.82 o 
   1  12   2        2.75        1.20      7.08 o 
   2  12   2       48.62       61.55      8.21 o 
   3  12   2       11.86       -0.12      7.44 o 
   4  12   2       65.03       48.03      9.04 o 
   5  12   2        7.59        3.64      7.13 o 
   6  12   2       48.12       61.41      8.75 o 
   7  12   2        1.67        3.63      7.29 o 
   8  12   2       33.87       29.82     12.22 o 
   2   1   3      118.85      137.48      3.59 o 
   3   1   3     6195.06     5983.10     64.87 o 
   4   1   3     1215.43     1179.38     11.68 o 
   5   1   3     5292.07     4925.54     53.99 o 
   6   1   3     1438.62     1490.22     14.58 o 
   7   1   3    12453.00    12884.80    291.80 o 
   8   1   3        4.35        5.32      3.09 o 
   9   1   3     5734.21     5606.91     62.46 o 
  10   1   3       42.50       47.40      2.35 o 
  11   1   3     3008.98     3080.19     29.87 o 
  12   1   3       46.15       37.67      1.63 o 
  13   1   3      542.43      603.73      6.65 o 
  14   1   3       17.48       14.10      2.89 o 
  15   1   3      689.15      762.88     41.42 o 
  16   1   3        5.17       13.33      3.42 o 
  17   1   3     2459.88     2426.12     31.42 o 
  18   1   3       33.54       45.89      3.65 o 
  19   1   3      683.72      666.74     14.84 o 
  20   1   3       22.27       21.30      4.22 o 
  21   1   3      121.73      105.31     13.99 o 
  22   1   3       90.57       96.62      6.66 o 
  23   1   3      120.62      111.93     24.63 o 
  24   1   3       29.78       43.49      9.37 o 
  25   1   3      547.26      635.06     69.03 o 
   1   2   3      330.42      322.93      4.86 o 
   2   2   3     1175.02      981.42     11.86 o 
   3   2   3       53.34       38.43      1.40 o 
   4   2   3       73.14       78.71      2.71 o 
   5   2   3      380.57      350.88      5.35 o 
   6   2   3        3.78        4.12      0.92 o 
   7   2   3       38.81       33.24      1.26 o 
   8   2   3     2975.28     2989.35     44.37 o 
   9   2   3      287.57      299.79      9.55 o 
  10   2   3     1092.31     1215.19     12.72 o 
  11   2   3       48.64       50.73      5.16 o 
  12   2   3      415.38      391.58      8.74 o 
  13   2   3      572.18      574.95     24.22 o 
  14   2   3      116.13       99.27      5.08 o 
  15   2   3      259.90      254.26      4.67 o 
  16   2   3       28.67       23.43      2.84 o 
  17   2   3       69.20       71.22      3.19 o 
  18   2   3        6.10        2.34      3.68 o 
  19   2   3        0.00       -2.72      3.32 o 
  20   2   3       25.98       18.56      5.30 o 
  21   2   3        0.95       -1.05      5.17 o 
  22   2   3       10.74        4.98      8.91 o 
  23   2   3        5.60       10.23      5.54 o 
  24   2   3       48.11       61.31     13.71 o 
   1   3   3     8444.27     8439.46    134.66 o 
   2   3   3     5830.36     6129.56    136.44 o 
   3   3   3     3844.48     3737.55     71.65 o 
   4   3   3     7502.69     8278.37    193.84 o 
   5   3   3      159.21       79.12      2.13 o 
   6   3   3       13.63       16.58      2.15 o 
   7   3   3     6519.68     6299.93     91.49 o 
   8   3   3      947.72      970.39     15.46 o 
   9   3   3     4081.59     4130.56     57.23 o 
  10   3   3      874.61      840.83     10.26 o 
  11   3   3     3890.65     3981.73     67.28 o 
  12   3   3      619.22      636.13     34.00 o 
  13   3   3      991.30      988.06     62.38 o 
  14   3   3       67.33       45.63     10.73 o 
  15   3   3     2375.14     2387.21     93.90 o 
  16   3   3        4.10        8.18      2.86 o 
  17   3   3      254.53      291.18      7.33 o 
  18   3   3        4.72        5.81      3.50 o 
  19   3   3      409.08      401.15     11.02 o 
  20   3   3       29.71       31.16      7.58 o 
  21   3   3      278.46      301.35     20.22 o 
  22   3   3       12.81       21.31      5.92 o 
  23   3   3      177.78      168.98     12.34 o 
  24   3   3       10.99       -6.48     10.72 o 
   0   4   3      168.08      199.48      5.94 o 
   1   4   3     1079.04     1108.16     19.18 o 
   2   4   3       81.76       68.13      6.31 o 
   3   4   3      320.00      356.48      5.54 o 
   4   4   3      739.74      708.45      9.71 o 
   5   4   3      136.91      135.73      4.68 o 
   6   4   3        7.36        2.30      2.91 o 
   7   4   3       20.15       25.62      5.25 o 
   8   4   3      227.61      215.81      4.25 o 
   9   4   3       16.31       20.99      3.15 o 
  10   4   3       61.52       62.98      5.73 o 
  11   4   3      593.70      584.13      9.23 o 
  12   4   3       33.17       33.72      2.73 o 
  13   4   3      529.88      556.48     11.27 o 
  14   4   3      135.50      131.77     16.83 o 
  15   4   3     1014.87     1052.57     39.71 o 
  16   4   3       45.11       52.86      7.95 o 
  17   4   3        0.03       -1.19      3.14 o 
  18   4   3      116.61      124.67      5.22 o 
  19   4   3       23.64       34.31     14.35 o 
  20   4   3        5.22       -0.94      7.25 o 
  21   4   3       20.98        7.88      7.27 o 
  22   4   3       10.98       12.85      5.64 o 
  23   4   3        6.37        2.55     21.62 o 
  24   4   3        5.15       -3.97     15.85 o 
   1   5   3     2209.30     1989.02     34.36 o 
   2   5   3      541.18      528.84      9.33 o 
   3   5   3     4827.25     4785.15     79.96 o 
   4   5   3      150.32      150.83      4.80 o 
   5   5   3     3121.13     2956.69     49.02 o 
   6   5   3      254.46      250.21     16.69 o 
   7   5   3     3169.35     3059.01     53.60 o 
   8   5   3       92.94      114.70     10.93 o 
   9   5   3     2781.82     2832.89     50.74 o 
  10   5   3      281.24      299.29      9.64 o 
  11   5   3     1988.55     2052.88     36.89 o 
  12   5   3      249.39      262.45      6.77 o 
  13   5   3      837.38      888.48     17.68 o 
  14   5   3       24.66       21.65      6.21 o 
  15   5   3     1391.48     1462.54    128.56 o 
  16   5   3        4.24        6.67      5.81 o 
  17   5   3      789.36      803.41     29.65 o 
  18   5   3        8.35        7.39      5.41 o 
  19   5   3      484.28      525.26     53.59 o 
  20   5   3      109.76      131.63     34.67 o 
  21   5   3      187.56      208.58     39.32 o 
  22   5   3       16.03       19.05      7.82 o 
  23   5   3      121.42      123.17     11.84 o 
   0   6   3      578.24      571.67     17.35 o 
   1   6   3        1.72        0.30      2.97 o 
   2   6   3      422.75      437.36     23.57 o 
   3   6   3       16.24       21.66      4.34 o 
   4   6   3       57.37       50.49      5.42 o 
   5   6   3       10.59       12.64      4.51 o 
   6   6   3      441.63      431.63     28.38 o 
   7   6   3       11.46       13.75      3.06 o 
   8   6   3      266.58      249.46      7.54 o 
   9   6   3      100.76      119.39      5.87 o 
  10   6   3      284.05      303.35     13.66 o 
  11   6   3        3.28        1.12      3.58 o 
  12   6   3       69.11       63.55      5.62 o 
  13   6   3       38.69       31.02      3.56 o 
  14   6   3      359.22      367.95     45.41 o 
  15   6   3       32.98       11.73     15.15 o 
  16   6   3       72.84       85.43      9.12 o 
  17   6   3        2.10       13.57      7.85 o 
  18   6   3       71.64       74.47      8.78 o 
  19   6   3       13.27        6.61      6.08 o 
  20   6   3       21.11       27.31      9.38 o 
  21   6   3        3.94       -7.83      8.08 o 
  22   6   3       32.92       42.42      9.43 o 
   1   7   3     1203.05     1261.24     24.52 o 
   2   7   3       12.00        3.05      4.50 o 
   3   7   3     1409.34     1454.16     65.85 o 
   4   7   3      150.50      154.45      7.20 o 
   5   7   3      958.82      967.89     32.79 o 
   6   7   3      141.07      147.89      6.88 o 
   7   7   3      726.64      778.95     47.58 o 
   8   7   3        1.52        6.90      4.16 o 
   9   7   3     1036.43     1052.15     35.36 o 
  10   7   3        5.17        2.20      5.05 o 
  11   7   3      174.71      172.30      6.73 o 
  12   7   3      150.69      131.74      6.80 o 
  13   7   3      267.47      289.38     18.59 o 
  14   7   3      238.92      242.22     15.93 o 
  15   7   3      304.80      293.71     20.61 o 
  16   7   3        1.47       22.84      7.41 o 
  17   7   3      261.75      259.60     14.99 o 
  18   7   3       34.63       41.77      9.31 o 
  19   7   3       41.23       40.85     21.02 o 
  20   7   3        5.48      -13.85     13.85 o 
  21   7   3      103.14      113.67     12.19 o 
   0   8   3        1.04       -7.31      7.31 o 
   1   8   3      194.39      212.30     17.76 o 
   2   8   3      108.71      113.52      7.58 o 
   3   8   3       46.08       61.08      5.16 o 
   4   8   3       43.73       46.44      5.02 o 
   5   8   3        4.22        0.49      4.71 o 
   6   8   3        1.74       -5.49      5.49 o 
   7   8   3       38.17       39.74      9.06 o 
   8   8   3       44.72       42.58      5.68 o 
   9   8   3       31.67       30.19      4.68 o 
  10   8   3      157.58      154.97     12.99 o 
  11   8   3       51.82       41.68     11.73 o 
  12   8   3        3.74        5.53      6.14 o 
  13   8   3        8.50       19.46     10.67 o 
  14   8   3      101.18      125.52     12.96 o 
  15   8   3        7.39        3.58      9.78 o 
  16   8   3       12.81       11.88      9.48 o 
  17   8   3        0.00        6.18     10.31 o 
  18   8   3        0.79        3.72      8.77 o 
  19   8   3        6.02      -10.56     10.56 o 
   1   9   3     2040.91     2304.08     76.40 o 
   2   9   3        8.20        2.80      6.73 o 
   3   9   3      453.56      528.56     21.11 o 
   4   9   3      305.05      293.09     10.85 o 
   5   9   3      491.48      527.36     13.94 o 
   6   9   3       51.67       62.91      7.46 o 
   7   9   3      758.84      836.03     25.43 o 
   8   9   3       32.36       33.79     10.20 o 
   9   9   3      379.39      412.27     12.32 o 
  10   9   3        5.67        7.48     12.00 o 
  11   9   3      271.48      297.74     12.16 o 
  12   9   3      140.75       86.40     11.40 o 
  13   9   3      191.54      193.34     26.11 o 
  14   9   3        1.57        9.13      8.30 o 
  15   9   3       51.07       27.23      9.64 o 
  16   9   3        6.46       24.85     12.78 o 
  17   9   3      115.84       89.96     14.13 o 
   0  10   3       71.60       43.54      9.06 o 
   1  10   3       45.17       42.29      7.64 o 
   2  10   3      174.19      182.22      9.08 o 
   3  10   3        3.00       -3.05     15.09 o 
   4  10   3      103.38      114.40      7.49 o 
   5  10   3        0.18       -5.13      5.13 o 
   6  10   3      153.09      174.99     17.45 o 
   7  10   3        0.27        6.83      6.15 o 
   8  10   3      100.00       98.00      9.62 o 
   9  10   3       32.55       30.23      6.93 o 
  10  10   3      103.48      100.91      7.45 o 
  11  10   3        0.33        6.65     10.09 o 
  12  10   3        3.44        2.88      9.58 o 
  13  10   3       37.84       35.60      9.97 o 
  14  10   3       16.44       14.75     18.00 o 
  15  10   3        8.97        7.52     14.36 o 
   1  11   3      275.10      278.72     26.09 o 
   2  11   3       19.76        2.02     10.54 o 
   3  11   3       65.31       86.68      7.89 o 
   4  11   3       14.93       19.97      7.17 o 
   5  11   3      103.54       92.31      8.15 o 
   6  11   3       11.70       16.85      6.84 o 
   7  11   3      184.80      178.12      9.70 o 
   8  11   3        1.09       -7.12      7.12 o 
   9  11   3       53.13       56.38      8.25 o 
  10  11   3        0.75       20.26     11.36 o 
  11  11   3       38.90       73.34     13.33 o 
  12  11   3        2.99       32.91     18.76 o 
   0  12   3      169.56      181.35     13.86 o 
   1  12   3        6.83       -8.22      8.22 o 
   2  12   3       19.31       14.13      8.66 o 
   3  12   3        8.44      -12.41     21.23 o 
   4  12   3        0.39       -6.56      7.94 o 
   5  12   3        7.94        8.57      7.73 o 
   6  12   3       24.82       32.97      8.15 o 
   7  12   3        8.56       10.72      8.08 o 
   0   0   4     1602.02     1453.46     26.67 o 
   1   0   4     1372.02     1330.85     16.95 o 
   2   0   4     3008.11     3043.59     36.85 o 
   3   0   4      351.22      303.11      4.65 o 
   5   0   4     9167.81     9937.54    331.46 o 
   6   0   4     3649.61     3242.82     48.90 o 
   7   0   4     2002.25     1957.61     30.72 o 
   8   0   4     4695.31     4464.30     65.27 o 
   9   0   4       39.79       32.74      1.53 o 
  10   0   4     3993.02     4025.99     51.73 o 
  11   0   4        7.18       10.14      1.45 o 
  12   0   4     2049.41     2120.97     26.56 o 
  13   0   4      530.47      502.22      7.70 o 
  14   0   4      185.95      213.63      3.90 o 
  15   0   4      180.93      169.31      3.46 o 
  16   0   4     3134.24     3123.64     55.97 o 
  17   0   4      119.78      108.46      5.97 o 
  18   0   4      859.51      956.48     20.09 o 
  19   0   4       20.41       18.58      6.25 o 
  20   0   4      313.52      360.54     13.04 o 
  21   0   4        0.76       11.27      5.74 o 
  22   0   4       10.43        7.24      6.87 o 
  23   0   4       28.37       16.04      9.45 o 
  24   0   4      321.54      332.77     16.71 o 
  25   0   4      100.48      123.20     22.88 o 
   1   1   4        8.12       17.27      0.87 o 
   2   1   4     2828.86     3023.06     34.41 o 
   3   1   4     2048.09     2143.71     20.94 o 
   4   1   4     1317.70     1337.97     15.48 o 
   5   1   4     1868.92     1764.88     15.91 o 
   6   1   4      383.81      382.44      5.99 o 
   7   1   4      304.63      285.35     12.97 o 
   8   1   4       33.02       43.37      2.36 o 
   9   1   4        5.28        5.35      0.89 o 
  10   1   4       14.79       15.45      1.85 o 
  11   1   4        0.06        0.17      1.04 o 
  12   1   4     1203.86     1179.31     11.05 o 
  13   1   4      229.58      215.81     14.51 o 
  14   1   4       45.27       53.63      3.20 o 
  15   1   4       92.69       77.11      3.84 o 
  16   1   4       71.45       64.49      3.36 o 
  17   1   4      235.42      237.15      5.50 o 
  18   1   4        0.00       -7.85      7.85 o 
  19   1   4      144.27      141.75      6.25 o 
  20   1   4       25.15       38.14      5.61 o 
  21   1   4        3.84        1.46      5.26 o 
  22   1   4       12.59        9.18     10.94 o 
  23   1   4       18.96       23.43      5.50 o 
  24   1   4        3.23        3.96      7.45 o 
  25   1   4       14.37       18.59     11.18 o 
   3   2   4      545.10      516.52      7.39 o 
   4   2   4     8329.32     8643.50    166.67 o 
   5   2   4      477.20      515.01      7.28 o 
   6   2   4    12668.44    13849.78    323.58 o 
   7   2   4      586.70      600.46      8.26 o 
   8   2   4     8814.74     9442.11    179.96 o 
   9   2   4      687.82      839.37     14.97 o 
  10   2   4     4344.65     4248.74     54.04 o 
  11   2   4      505.22      471.00     11.19 o 
  12   2   4     3783.83     3746.63     47.51 o 
  13   2   4      121.41      117.24     10.43 o 
  14   2   4     1510.12     1554.79     21.73 o 
  15   2   4      185.52      190.41      4.94 o 
  16   2   4     1393.02     1407.17     19.30 o 
  17   2   4      141.31      125.41      4.31 o 
  18   2   4      931.59      998.22     17.49 o 
  19   2   4       89.43      100.25     12.19 o 
  20   2   4      526.49      499.28     14.10 o 
  21   2   4       40.44       34.56     13.69 o 
  22   2   4      176.78      153.18     25.64 o 
  23   2   4       19.63       20.61      6.60 o 
  24   2   4      502.62      483.90     19.89 o 
   1   3   4     2170.70     2098.45     25.96 o 
   2   3   4      741.33      754.49     14.22 o 
   3   3   4     1367.62     1513.08     17.89 o 
   4   3   4     1989.99     2128.71     25.09 o 
   5   3   4     1897.64     2007.26     22.36 o 
   6   3   4      213.09      243.30      5.05 o 
   7   3   4      649.99      657.45     18.51 o 
   8   3   4       37.73       39.04      1.67 o 
   9   3   4      126.42      134.12      5.90 o 
  10   3   4      439.67      434.81      6.63 o 
  11   3   4       23.49       17.53      2.55 o 
  12   3   4      568.01      605.32     10.77 o 
  13   3   4     1380.55     1441.64     74.93 o 
  14   3   4      521.85      520.78     11.09 o 
  15   3   4       32.97       31.47      3.74 o 
  16   3   4       23.06       18.46      6.20 o 
  17   3   4      274.48      249.15      6.35 o 
  18   3   4       11.34        9.92      3.23 o 
  19   3   4      116.10      121.09     18.32 o 
  20   3   4        0.10        2.39      7.42 o 
  21   3   4       24.79       36.92      7.08 o 
  22   3   4       41.45       49.69      8.12 o 
  23   3   4        0.12        0.76      5.75 o 
  24   3   4        1.71        0.58     10.34 o 
   0   4   4     8065.67     7953.57    251.55 o 
   1   4   4      901.66      867.06     12.47 o 
   2   4   4    10263.56    10501.18    332.72 o 
   3   4   4      718.18      763.62     19.45 o 
   4   4   4     2171.67     1884.44     28.45 o 
   5   4   4       87.93       74.52      3.02 o 
   6   4   4     2152.64     1886.65     53.81 o 
   7   4   4      247.30      261.29     15.36 o 
   8   4   4     3307.99     3211.92     55.63 o 
   9   4   4        0.02       -0.75      2.93 o 
  10   4   4     3357.64     3420.73     69.87 o 
  11   4   4       45.03       40.43      4.58 o 
  12   4   4      150.10      140.28      3.23 o 
  13   4   4        0.92        7.46      3.64 o 
  14   4   4      801.94      764.35     21.23 o 
  15   4   4        0.54       -0.20      3.79 o 
  16   4   4      292.89      296.98     14.11 o 
  17   4   4       29.93       42.42      4.03 o 
  18   4   4      275.70      295.54     17.08 o 
  19   4   4       45.14       53.08      4.98 o 
  20   4   4       91.28       97.81      7.45 o 
  21   4   4        2.91       14.22     10.67 o 
  22   4   4      210.47      224.06     31.54 o 
  23   4   4        0.42        7.50      9.24 o 
   1   5   4      223.07      175.72      5.01 o 
   2   5   4       10.22       12.23      3.06 o 
   3   5   4      380.22      369.99      8.08 o 
   4   5   4        5.32        1.86      4.91 o 
   5   5   4       85.77       87.52      3.78 o 
   6   5   4      163.27      171.60      6.52 o 
   7   5   4       26.91       39.24      3.04 o 
   8   5   4       37.96       33.26      2.68 o 
   9   5   4       23.32       27.79      4.67 o 
  10   5   4        8.75        8.64      7.09 o 
  11   5   4      201.64      188.72      4.85 o 
  12   5   4       12.16       11.42      2.69 o 
  13   5   4       44.09       44.94      9.69 o 
  14   5   4       80.29       84.63     29.37 o 
  15   5   4        4.00        4.18      4.70 o 
  16   5   4       59.39       70.18      6.31 o 
  17   5   4      105.89      121.03     19.88 o 
  18   5   4        4.24       -1.81     10.14 o 
  19   5   4       16.64       13.03      8.02 o 
  20   5   4        0.58        8.61      6.68 o 
  21   5   4        7.14       -0.21      9.58 o 
  22   5   4        3.89       23.53      8.47 o 
  23   5   4        1.20        7.33      7.93 o 
   0   6   4     1003.84     1042.98     28.44 o 
   1   6   4       64.95       60.65      4.93 o 
   2   6   4     2392.20     2465.40     43.17 o 
   3   6   4      352.81      380.79      9.74 o 
   4   6   4     2444.60     2500.80     43.49 o 
   5   6   4      796.03      810.64     17.32 o 
   6   6   4     2150.16     2260.72     40.05 o 
   7   6   4      265.01      263.96     10.56 o 
   8   6   4     2680.24     2783.42     49.51 o 
   9   6   4      478.18      488.49     36.91 o 
  10   6   4     2212.07     2378.88     52.45 o 
  11   6   4       61.11       58.37      4.91 o 
  12   6   4      146.04      163.20      6.37 o 
  13   6   4       50.50       57.33      5.60 o 
  14   6   4      981.70      979.32     29.17 o 
  15   6   4       17.41       19.31      7.66 o 
  16   6   4      766.63      736.20     24.18 o 
  17   6   4        1.08       12.34     24.54 o 
  18   6   4      651.02      655.87     19.90 o 
  19   6   4       40.88       30.28      6.25 o 
  20   6   4      101.74      123.21     13.97 o 
  21   6   4        1.76       -6.91     12.33 o 
  22   6   4      183.94      215.41     13.04 o 
   1   7   4      512.57      581.17     13.99 o 
   2   7   4      259.66      257.06      8.86 o 
   3   7   4      477.65      521.62     12.64 o 
   4   7   4       63.92       60.23     10.20 o 
   5   7   4        6.66        4.37     10.69 o 
   6   7   4       31.85       35.82      8.20 o 
   7   7   4       73.28       95.14      8.91 o 
   8   7   4       30.21       32.07      7.45 o 
   9   7   4      496.70      536.26     12.81 o 
  10   7   4      144.65      139.58      6.99 o 
  11   7   4      175.40      173.86     14.59 o 
  12   7   4       43.48       50.57     12.38 o 
  13   7   4       14.79       38.81     10.74 o 
  14   7   4       58.25       43.10     12.11 o 
  15   7   4      163.18      167.77     24.27 o 
  16   7   4       39.09       18.79      8.63 o 
  17   7   4        0.34       -2.82      9.87 o 
  18   7   4       12.57        5.78      7.24 o 
  19   7   4        0.31        2.75      6.82 o 
  20   7   4       18.97       18.25     10.58 o 
   0   8   4     3353.64     3585.10     89.96 o 
   1   8   4       54.62       57.20      6.31 o 
   2   8   4      366.46      396.18     19.40 o 
   3   8   4      176.69      149.14     21.55 o 
   4   8   4      284.65      310.92     10.80 o 
   5   8   4       92.47       95.17      6.41 o 
   6   8   4      636.99      652.94     38.07 o 
   7   8   4        0.23       -4.70      4.70 o 
   8   8   4      813.57      870.23     38.92 o 
   9   8   4       33.99       29.11     13.62 o 
  10   8   4      163.00      159.98      7.50 o 
  11   8   4      142.51      137.20      8.90 o 
  12   8   4      496.25      571.01     28.51 o 
  13   8   4       18.69       14.84     11.85 o 
  14   8   4      286.63      324.20     34.83 o 
  15   8   4      121.76      146.72     13.37 o 
  16   8   4       53.43       38.74     11.55 o 
  17   8   4        7.97        6.53      8.97 o 
  18   8   4      145.08      121.16     12.11 o 
  19   8   4        5.52       -8.66     11.72 o 
   1   9   4      147.44      151.57      9.66 o 
   2   9   4      116.05      129.81      8.54 o 
   3   9   4       81.17       96.92      8.20 o 
   4   9   4        7.26       10.74      6.02 o 
   5   9   4        7.62       12.26      5.11 o 
   6   9   4       34.52       32.88      6.43 o 
   7   9   4      140.57      130.04      7.98 o 
   8   9   4       52.21       57.00      6.40 o 
   9   9   4       65.83       61.75      6.67 o 
  10   9   4       22.61       17.82      6.34 o 
  11   9   4       43.94       42.09      6.18 o 
  12   9   4        0.01        0.99      3.53 o 
  13   9   4       10.91       33.45     13.40 o 
  14   9   4       35.98       33.33     20.86 o 
  15   9   4       26.41       10.00      9.84 o 
  16   9   4        1.17       -9.51     18.20 o 
  17   9   4       36.59       49.63     12.80 o 
   0  10   4      487.08      542.54     21.36 o 
   1  10   4        0.62       -2.40      6.02 o 
   2  10   4      111.61      123.64      9.95 o 
   3  10   4        1.08       -2.15      7.25 o 
   4  10   4      304.99      331.69     11.48 o 
   5  10   4       27.24       17.10      8.22 o 
   6  10   4      171.44      162.14      9.26 o 
   7  10   4        6.62        7.36      7.29 o 
   8  10   4      266.78      261.57     10.01 o 
   9  10   4        0.03       10.92      8.96 o 
  10  10   4      110.56      113.91     11.42 o 
  11  10   4       15.72        9.74     14.20 o 
  12  10   4      273.83      291.71     33.89 o 
  13  10   4        0.97       17.20      9.67 o 
  14  10   4       56.08       40.32     11.90 o 
  15  10   4        0.15        1.86      9.54 o 
   1  11   4        2.72        5.87      8.18 o 
   2  11   4        5.74        8.09      8.27 o 
   3  11   4       33.62       25.85      7.44 o 
   4  11   4        0.96        1.47     14.00 o 
   5  11   4       15.02        3.84      7.68 o 
   6  11   4        0.40        1.42      6.35 o 
   7  11   4       27.55       35.16     15.09 o 
   8  11   4        1.60        1.76      7.65 o 
   9  11   4       16.73       22.38     10.87 o 
  10  11   4        1.04       11.75     13.52 o 
  11  11   4       29.85       41.78     18.38 o 
  12  11   4        1.94       19.82     17.29 o 
   0  12   4       60.02       50.04     11.60 o 
   1  12   4        1.95        5.76      8.74 o 
   2  12   4       48.20       40.08      7.23 o 
   3  12   4        0.15       10.27      7.57 o 
   4  12   4       66.98       55.90      7.75 o 
   5  12   4       27.46       17.18      6.92 o 
   6  12   4      116.17       93.77     13.17 o 
   7  12   4       33.08       37.44      8.32 o 
   1   1   5      292.05      390.35      4.81 o 
   2   1   5      289.06      301.28      3.67 o 
   3   1   5      653.04      550.46      6.76 o 
   4   1   5        8.74       15.33      1.51 o 
   5   1   5     3035.60     2802.34     29.17 o 
   6   1   5     4409.76     4695.08     55.13 o 
   7   1   5     4850.11     4656.59     52.60 o 
   8   1   5      262.90      304.68      9.41 o 
   9   1   5     1962.29     1875.03     23.38 o 
  10   1   5      470.70      510.50      6.10 o 
  11   1   5     5574.71     5477.47     62.08 o 
  12   1   5        7.47        3.71      1.45 o 
  13   1   5     2102.69     2176.17     34.03 o 
  14   1   5      109.35      120.06      4.78 o 
  15   1   5     1841.60     1814.50     20.70 o 
  16   1   5       84.48       79.95      3.06 o 
  17   1   5     1659.22     1732.62     23.69 o 
  18   1   5        2.99       -3.02      4.25 o 
  19   1   5     1014.78     1133.15     21.62 o 
  20   1   5        2.42       -1.61      4.63 o 
  21   1   5      158.87      137.51      7.12 o 
  22   1   5       31.66       42.39     12.53 o 
  23   1   5      276.17      282.85     11.81 o 
  24   1   5        7.60       -1.29      8.51 o 
   0   2   5     7748.53     8508.31    192.80 o 
   1   2   5     3314.49     3424.73     36.32 o 
   2   2   5      116.73       97.01      2.26 o 
   3   2   5     5203.64     5246.22    108.29 o 
   4   2   5      416.56      512.12     10.80 o 
   5   2   5      751.49      741.30      9.58 o 
   6   2   5      926.72     1001.30     11.16 o 
   7   2   5      290.11      297.64      3.95 o 
   8   2   5      129.08      137.97      5.61 o 
   9   2   5      305.14      315.13     13.22 o 
  10   2   5        6.02        7.11      1.23 o 
  11   2   5       40.93       34.76      1.53 o 
  12   2   5     2334.81     2309.13     39.68 o 
  13   2   5        4.39        5.65      1.25 o 
  14   2   5      112.66      126.21      2.86 o 
  15   2   5        0.64        4.65      2.55 o 
  16   2   5      164.92      146.33     15.50 o 
  17   2   5       41.19       36.13      7.20 o 
  18   2   5        0.09       -3.53      4.49 o 
  19   2   5       54.92       63.44      5.75 o 
  20   2   5       12.03        8.08      5.87 o 
  21   2   5        1.17        3.74      5.88 o 
  22   2   5       24.73       28.36     13.51 o 
  23   2   5       16.46       45.50      7.82 o 
  24   2   5        1.30        0.09      7.24 o 
   1   3   5    12301.30    13140.12    415.79 o 
   2   3   5      480.97      508.11      9.05 o 
   3   3   5     7508.43     7931.24    126.27 o 
   4   3   5      889.64      989.77     34.28 o 
   5   3   5      653.68      585.37      7.78 o 
   6   3   5      291.86      320.87      5.42 o 
   7   3   5      654.04      598.79     11.67 o 
   8   3   5     1060.12     1130.57     14.04 o 
   9   3   5     4425.01     4625.69     71.00 o 
  10   3   5      181.01      173.29      8.92 o 
  11   3   5      884.12      898.74     12.10 o 
  12   3   5      515.33      497.65      9.41 o 
  13   3   5       91.38      104.46     13.88 o 
  14   3   5      670.92      690.34     11.71 o 
  15   3   5      540.59      544.79     11.58 o 
  16   3   5      221.80      189.01     13.72 o 
  17   3   5      654.25      639.55     11.56 o 
  18   3   5        3.58       -0.11      9.98 o 
  19   3   5      100.84       97.54      7.29 o 
  20   3   5       66.74       65.83      6.81 o 
  21   3   5      202.95      197.45      9.07 o 
  22   3   5       46.58       48.33      8.48 o 
  23   3   5      309.30      334.00     22.98 o 
  24   3   5       48.66       29.01      8.32 o 
   0   4   5     2788.34     2805.85     55.32 o 
   1   4   5     1263.75     1289.73     15.51 o 
   2   4   5      919.79      967.39     23.23 o 
   3   4   5      650.53      686.35     10.56 o 
   4   4   5      306.88      275.72      6.36 o 
   5   4   5      205.50      194.38      4.52 o 
   6   4   5        0.45        3.79      2.05 o 
   7   4   5       29.76       30.06      5.22 o 
   8   4   5      802.94      791.01     14.60 o 
   9   4   5       23.31       24.86      2.17 o 
  10   4   5      890.79      898.67     19.03 o 
  11   4   5       10.19        3.90      2.35 o 
  12   4   5       12.04       12.32      2.35 o 
  13   4   5      174.90      188.27      7.53 o 
  14   4   5        1.00        3.93      2.52 o 
  15   4   5       18.25       17.40      3.57 o 
  16   4   5      151.94      168.42      6.54 o 
  17   4   5       15.38       15.02      3.72 o 
  18   4   5       41.95       35.34      4.09 o 
  19   4   5        0.07       -2.00      3.21 o 
  20   4   5       50.49       69.05      7.16 o 
  21   4   5       14.04        7.70      6.97 o 
  22   4   5       11.94        8.46      6.01 o 
  23   4   5        3.39        2.92      7.84 o 
   1   5   5     1897.23     1873.95     32.89 o 
   2   5   5      305.34      316.80     10.92 o 
   3   5   5     1173.64     1107.01     21.69 o 
   4   5   5       36.38       44.11      4.09 o 
   5   5   5     2256.96     2341.93     40.14 o 
   6   5   5      604.87      635.93     12.27 o 
   7   5   5     2200.31     2222.50     63.61 o 
   8   5   5       56.83       52.09     10.75 o 
   9   5   5     2647.27     2689.32    137.47 o 
  10   5   5        1.43        2.99      2.41 o 
  11   5   5      804.04      822.94     14.19 o 
  12   5   5       33.64       33.02      5.18 o 
  13   5   5     1032.77     1150.75     20.85 o 
  14   5   5       12.52       22.87      5.47 o 
  15   5   5      782.82      832.66     37.85 o 
  16   5   5        1.18       -0.80      4.26 o 
  17   5   5      493.27      534.34     29.93 o 
  18   5   5        1.40        6.94     10.14 o 
  19   5   5      516.45      576.59     19.59 o 
  20   5   5        2.25       13.40     13.13 o 
  21   5   5      213.29      235.14     30.52 o 
  22   5   5        0.29       -7.60      7.60 o 
   0   6   5     1097.82     1110.10     31.90 o 
   1   6   5        1.26       -4.36      4.36 o 
   2   6   5      495.44      478.46     11.82 o 
   3   6   5       20.22       16.43      4.32 o 
   4   6   5      394.84      396.19     10.18 o 
   5   6   5       68.59       54.06      4.78 o 
   6   6   5      410.29      394.14     14.04 o 
   7   6   5        6.39        4.40      3.95 o 
   8   6   5      275.66      266.33      8.36 o 
   9   6   5        0.81        8.89      4.26 o 
  10   6   5      130.62      120.92      6.31 o 
  11   6   5       46.71       50.60      4.48 o 
  12   6   5      182.56      191.74     12.63 o 
  13   6   5        6.26        7.08      3.68 o 
  14   6   5      173.76      192.23     12.32 o 
  15   6   5        4.05        9.54      7.74 o 
  16   6   5        3.09        5.06      9.01 o 
  17   6   5        9.23        0.94      9.84 o 
  18   6   5       47.44       35.63      6.07 o 
  19   6   5        5.49       11.93     10.20 o 
  20   6   5       26.75       29.74     11.24 o 
  21   6   5        0.77        1.82      9.13 o 
   1   7   5      745.33      785.39     17.79 o 
   2   7   5      263.86      266.75     10.56 o 
   3   7   5      134.78      136.56      7.16 o 
   4   7   5        1.02        8.87      4.71 o 
   5   7   5      239.65      251.34      8.75 o 
   6   7   5      177.30      172.62      7.25 o 
   7   7   5      539.46      569.85     36.52 o 
   8   7   5       18.00       25.74      5.50 o 
   9   7   5      731.01      845.53     26.09 o 
  10   7   5        8.58        2.15      3.70 o 
  11   7   5       53.14       65.77      5.57 o 
  12   7   5        8.04       12.14      4.58 o 
  13   7   5      247.92      246.81     13.31 o 
  14   7   5        7.86       -6.74      6.94 o 
  15   7   5      320.37      332.59     14.94 o 
  16   7   5       48.02       54.25     38.40 o 
  17   7   5      221.41      172.60     38.62 o 
  18   7   5        7.84       20.62      6.35 o 
  19   7   5      134.11      115.33     10.21 o 
  20   7   5        9.07        6.91     11.24 o 
   0   8   5       77.48       76.64      9.68 o 
   1   8   5      187.31      209.18      8.97 o 
   2   8   5      896.44      993.42     21.25 o 
   3   8   5       14.29        5.99     11.09 o 
   4   8   5        0.76       10.16      4.86 o 
   5   8   5        5.95        1.60      5.80 o 
   6   8   5       33.77       36.21      7.27 o 
   7   8   5        6.25        5.77      5.37 o 
   8   8   5       66.62       69.89      7.00 o 
   9   8   5      124.22      128.01     10.97 o 
  10   8   5      364.68      361.89     11.99 o 
  11   8   5       64.38       69.91      6.03 o 
  12   8   5       57.01       47.39      5.90 o 
  13   8   5        2.48       -7.54      7.54 o 
  14   8   5        2.99       15.09     10.18 o 
  15   8   5       24.13       17.36     10.40 o 
  16   8   5        4.53       -0.04      8.19 o 
  17   8   5        1.00       -0.44      8.77 o 
  18   8   5        0.30       13.70     20.36 o 
  19   8   5       43.35       29.29     10.51 o 
   1   9   5     1103.75     1187.47     25.61 o 
   2   9   5       35.30       24.17      6.09 o 
   3   9   5      291.21      327.18     12.44 o 
   4   9   5        7.78        7.64      6.17 o 
   5   9   5      591.30      631.90     16.62 o 
   6   9   5        0.11        6.14      5.74 o 
   7   9   5      290.69      330.24     12.01 o 
   8   9   5        0.02       -3.85      5.00 o 
   9   9   5      224.76      231.31     12.18 o 
  10   9   5        0.25       -5.67      5.67 o 
  11   9   5      173.89      184.87      9.57 o 
  12   9   5        0.75       11.18     22.12 o 
  13   9   5      456.05      432.75     20.49 o 
  14   9   5       47.71       28.73     14.46 o 
  15   9   5       23.74       36.54     12.56 o 
  16   9   5        3.13        1.57     10.03 o 
  17   9   5      103.45       73.07     18.28 o 
   0  10   5        8.67       16.65     11.20 o 
   1  10   5       35.55       37.05      6.73 o 
   2  10   5      172.14      194.69     10.52 o 
   3  10   5       43.16       37.24      8.72 o 
   4  10   5       84.75       78.04      7.36 o 
   5  10   5        8.15        7.32      6.13 o 
   6  10   5       88.52       76.21      7.81 o 
   7  10   5       20.06        2.46      4.55 o 
   8  10   5       64.44       62.39      7.33 o 
   9  10   5        1.02        1.64      8.33 o 
  10  10   5       85.85       79.21      8.52 o 
  11  10   5        0.29      -17.05     20.91 o 
  12  10   5        9.45       23.06      9.27 o 
  13  10   5        9.99        7.71     10.58 o 
  14  10   5        9.31       19.84     13.23 o 
   1  11   5       16.17       30.09      6.95 o 
   2  11   5       13.12        9.93     17.40 o 
   3  11   5        4.24       12.33      8.20 o 
   4  11   5        0.27        4.31      9.27 o 
   5  11   5      106.26      106.52     16.84 o 
   6  11   5       12.79       13.41      6.94 o 
   7  11   5      102.97      100.64      9.27 o 
   8  11   5       14.93       13.85     10.51 o 
   9  11   5       30.69       30.90      8.25 o 
  10  11   5       11.63       10.93      9.88 o 
  11  11   5       57.49       77.51     36.13 o 
   0  12   5        0.80       -0.36     11.02 o 
   1  12   5        6.76       22.56      7.46 o 
   2  12   5        0.35       -8.46      8.46 o 
   3  12   5        7.51        2.28      7.42 o 
   4  12   5        5.88        9.09     21.47 o 
   5  12   5        3.00        1.61      8.02 o 
   6  12   5       14.41        6.91      7.09 o 
   0   0   6     9721.94    10121.83    324.28 o 
   1   0   6     2981.01     2949.32     40.23 o 
   2   0   6      410.28      352.08      5.01 o 
   3   0   6     1305.85     1306.13     15.29 o 
   4   0   6     3087.69     2723.42     34.50 o 
   5   0   6       61.11       40.83      1.71 o 
   6   0   6     3197.08     2930.23     35.71 o 
   7   0   6      134.81      161.99      3.39 o 
   8   0   6     7643.69     7372.88    142.43 o 
   9   0   6        4.26        2.15      2.18 o 
  10   0   6     1697.13     1643.54     23.35 o 
  11   0   6      210.80      189.31      3.68 o 
  12   0   6     4944.00     5064.53     69.07 o 
  13   0   6      324.06      328.89      5.54 o 
  14   0   6      489.53      503.61      7.73 o 
  15   0   6      308.35      339.96      7.03 o 
  16   0   6     1787.18     1840.69     27.97 o 
  17   0   6       22.80       10.87      5.78 o 
  18   0   6      446.90      516.15     15.60 o 
  19   0   6       51.98       38.88      8.80 o 
  20   0   6      811.08      883.95     25.01 o 
  21   0   6        9.62       24.76      7.60 o 
  22   0   6       39.41       38.87     10.95 o 
  23   0   6        1.92       -1.82      8.40 o 
  24   0   6      266.04      277.43     16.53 o 
   1   1   6       57.31       69.84      2.24 o 
   2   1   6      713.56      654.33      6.56 o 
   3   1   6      178.96      172.26      2.75 o 
   4   1   6     2491.60     2442.50     22.53 o 
   5   1   6     1418.47     1561.42     14.59 o 
   6   1   6        9.41        9.60      1.00 o 
   7   1   6       72.48       82.34      2.05 o 
   8   1   6       38.55       33.34      1.50 o 
   9   1   6      263.12      261.95      5.54 o 
  10   1   6       55.23       52.66      1.85 o 
  11   1   6      166.52      164.65      3.11 o 
  12   1   6       64.69       46.84      4.77 o 
  13   1   6      189.52      178.75      4.84 o 
  14   1   6       35.44       32.67      1.67 o 
  15   1   6      435.45      419.87     15.73 o 
  16   1   6       33.33       28.14      2.53 o 
  17   1   6        0.01        9.37      3.50 o 
  18   1   6       14.58       18.10      4.28 o 
  19   1   6       37.12       35.13      9.62 o 
  20   1   6       43.66       49.06     10.06 o 
  21   1   6       16.50       21.03      5.39 o 
  22   1   6       19.11       21.55      8.73 o 
  23   1   6       65.82       74.58      6.89 o 
  24   1   6        5.40        4.22      6.02 o 
   0   2   6    11132.43    11423.26    365.49 o 
   1   2   6      108.83      102.92      2.59 o 
   3   2   6      422.20      540.85      6.57 o 
   4   2   6     4694.28     4146.05     69.23 o 
   5   2   6      387.24      412.47      5.41 o 
   6   2   6     3592.58     3432.16     54.55 o 
   7   2   6       32.35       45.68      1.61 o 
   8   2   6     3283.74     3049.96     59.00 o 
   9   2   6      105.71       91.00      5.09 o 
  10   2   6     2999.34     2885.45     65.51 o 
  11   2   6     1669.80     1552.25     34.04 o 
  12   2   6      607.77      594.24     12.56 o 
  13   2   6      128.78      142.70      5.88 o 
  14   2   6       79.65       90.61      4.66 o 
  15   2   6      233.81      207.34      4.75 o 
  16   2   6     1506.48     1536.29     21.23 o 
  17   2   6        3.06       -2.87      3.45 o 
  18   2   6      659.07      680.36     13.61 o 
  19   2   6      147.65      147.64      7.00 o 
  20   2   6      245.73      236.25     39.59 o 
  21   2   6        6.11        7.08      9.07 o 
  22   2   6      103.70      115.49      7.93 o 
  23   2   6        3.06       -2.15      6.59 o 
  24   2   6      502.61      479.19     23.85 o 
   1   3   6     4258.93     4616.81     68.70 o 
   2   3   6       28.84       36.73      2.67 o 
   3   3   6     1217.93     1305.20     20.85 o 
   4   3   6        0.29        1.50      2.89 o 
   5   3   6       36.89       42.82      3.93 o 
   6   3   6       31.06       28.76      2.25 o 
   7   3   6      835.06      815.52     14.71 o 
   8   3   6      439.24      460.99     12.26 o 
   9   3   6      172.67      154.68      3.73 o 
  10   3   6      210.36      205.65      4.22 o 
  11   3   6      348.16      328.29      5.35 o 
  12   3   6      121.81      112.96      5.95 o 
  13   3   6       60.07       62.63      2.06 o 
  14   3   6       32.29       41.83      3.27 o 
  15   3   6      105.86       88.06      4.31 o 
  16   3   6        0.04        1.31      3.25 o 
  17   3   6      100.07       81.19     13.73 o 
  18   3   6       16.80       21.07      4.26 o 
  19   3   6        5.98       17.35     14.20 o 
  20   3   6       39.77       54.14     11.93 o 
  21   3   6        2.17       -1.91      6.59 o 
  22   3   6        2.57        1.05      9.62 o 
  23   3   6        0.13       -5.82      7.37 o 
  24   3   6        0.45       -2.09      5.82 o 
   0   4   6       90.95       62.37      3.60 o 
   1   4   6      864.47      890.71     13.45 o 
   2   4   6     6946.44     6853.38    111.70 o 
   3   4   6       32.78       40.53      4.96 o 
   4   4   6     2415.68     2266.78     32.56 o 
   5   4   6       28.69       23.49      3.27 o 
   6   4   6     3337.99     3167.68     43.83 o 
   7   4   6        4.98        0.53      2.26 o 
   8   4   6      957.54      887.52     12.61 o 
   9   4   6      247.76      257.64     20.64 o 
  10   4   6     2915.17     3010.65    116.88 o 
  11   4   6      298.73      268.34     27.91 o 
  12   4   6      776.38      735.00     10.93 o 
  13   4   6        0.53        2.62      2.69 o 
  14   4   6     1352.63     1427.36     25.32 o 
  15   4   6        0.00        0.62      4.36 o 
  16   4   6      595.18      593.86     23.40 o 
  17   4   6       21.75       20.06      3.87 o 
  18   4   6      252.29      266.24     15.84 o 
  19   4   6      189.51      203.64     10.19 o 
  20   4   6      281.92      298.26     11.81 o 
  21   4   6        2.85        4.47      8.11 o 
  22   4   6      240.04      232.26     10.89 o 
  23   4   6        4.11       -4.12      6.33 o 
   1   5   6       48.54       33.22      4.53 o 
   2   5   6      432.16      475.64     10.88 o 
   3   5   6      480.34      476.92     25.83 o 
   4   5   6       70.21       70.78      4.65 o 
   5   5   6        1.68        2.94      3.07 o 
   6   5   6       83.67       82.93      4.24 o 
   7   5   6      219.10      194.20      5.34 o 
   8   5   6       23.01       27.75      8.16 o 
   9   5   6        1.74        6.54      2.27 o 
  10   5   6        2.86        2.31      5.98 o 
  11   5   6        0.44       -0.02      2.60 o 
  12   5   6        7.09        7.79      3.07 o 
  13   5   6      190.90      203.81     18.93 o 
  14   5   6       21.71        7.80      9.45 o 
  15   5   6       88.16      111.99      7.51 o 
  16   5   6        0.80       -3.20      4.36 o 
  17   5   6       21.10       30.60      7.31 o 
  18   5   6        0.26       -1.15      4.35 o 
  19   5   6      152.20      177.38      9.83 o 
  20   5   6        1.53        2.59      6.19 o 
  21   5   6       55.87       52.39     21.38 o 
  22   5   6        0.00       -4.57     11.45 o 
   0   6   6       11.28        1.09      6.22 o 
   1   6   6     1439.60     1493.35     27.74 o 
   2   6   6      171.79      172.15      6.98 o 
   3   6   6       44.96       48.63      5.17 o 
   4   6   6      462.54      457.51     11.26 o 
   5   6   6        4.58        4.78      4.17 o 
   6   6   6     1107.29     1259.74     24.49 o 
   7   6   6      141.53      143.05      6.62 o 
   8   6   6     1248.00     1283.31     65.14 o 
   9   6   6       47.04       35.99      5.46 o 
  10   6   6      997.66     1009.45     21.03 o 
  11   6   6        0.62        2.46      4.34 o 
  12   6   6     1143.63     1182.12     36.82 o 
  13   6   6       93.20      108.15      5.47 o 
  14   6   6     1605.29     1654.73     45.16 o 
  15   6   6      107.35       94.78     10.35 o 
  16   6   6      414.19      378.88     36.89 o 
  17   6   6       15.79       24.20      7.19 o 
  18   6   6      181.57      164.31     16.10 o 
  19   6   6       20.98       16.18      6.88 o 
  20   6   6      273.82      309.48     18.78 o 
  21   6   6        0.02        0.00      3.64 o 
   1   7   6      171.40      181.79      7.98 o 
   2   7   6        8.18        8.76      5.69 o 
   3   7   6      247.54      255.24      9.19 o 
   4   7   6      135.85      132.82      6.83 o 
   5   7   6      151.28      161.65      7.77 o 
   6   7   6       57.54       65.77      6.30 o 
   7   7   6        2.20        1.58      7.05 o 
   8   7   6       84.84       87.29      9.24 o 
   9   7   6      288.31      285.59      9.34 o 
  10   7   6        0.85       -4.17      4.21 o 
  11   7   6      358.58      354.61     25.14 o 
  12   7   6        0.02       -2.99      4.71 o 
  13   7   6      235.47      213.37     12.02 o 
  14   7   6        0.49       -0.79      7.28 o 
  15   7   6       92.88       97.50      9.47 o 
  16   7   6       50.83       53.35      9.35 o 
  17   7   6        1.83       -2.79      6.98 o 
  18   7   6        1.03       -6.92      6.92 o 
  19   7   6        1.89       -4.99      9.29 o 
  20   7   6       27.75       48.98     11.20 o 
   0   8   6     2444.72     2630.11     68.95 o 
   1   8   6       28.17       22.64      6.49 o 
   2   8   6      891.61      947.70     21.21 o 
   3   8   6       20.24       10.49      5.74 o 
   4   8   6      365.61      418.61     40.66 o 
   5   8   6       37.24       35.16      6.13 o 
   6   8   6      558.35      608.45     15.99 o 
   7   8   6       29.48       33.12      6.06 o 
   8   8   6      508.68      509.70     32.83 o 
   9   8   6       81.95       70.93     16.79 o 
  10   8   6       71.54       80.41     10.53 o 
  11   8   6      112.93      113.04      7.09 o 
  12   8   6       67.04       53.54     10.42 o 
  13   8   6       14.12       14.19      8.12 o 
  14   8   6       68.63       56.75     20.51 o 
  15   8   6        7.20       25.47      9.88 o 
  16   8   6      107.31       90.71     13.28 o 
  17   8   6        0.08       11.47     25.43 o 
  18   8   6      121.41       88.57     10.73 o 
   1   9   6      125.12      128.47      8.44 o 
   2   9   6       13.36        2.92      6.00 o 
   3   9   6      118.75      127.90     22.48 o 
   4   9   6       43.13       32.77     13.60 o 
   5   9   6       31.78       35.10      9.07 o 
   6   9   6       36.78       40.18     13.62 o 
   7   9   6       33.79       35.42      8.02 o 
   8   9   6        2.84       -2.23      5.05 o 
   9   9   6       83.53      102.21      9.42 o 
  10   9   6        2.04        3.00      8.56 o 
  11   9   6        0.59       10.20      9.67 o 
  12   9   6       14.28       14.88     11.58 o 
  13   9   6        0.91        6.10     10.10 o 
  14   9   6       35.16       29.75      9.37 o 
  15   9   6       54.21       60.08     12.87 o 
  16   9   6        1.23       -9.58     10.15 o 
   0  10   6      441.51      454.68     21.17 o 
   1  10   6        2.89       -2.98      5.93 o 
   2  10   6      153.60      144.57      8.92 o 
   3  10   6        1.28       -4.23      6.39 o 
   4  10   6      169.89      179.37     10.10 o 
   5  10   6        1.99       -1.84      6.42 o 
   6  10   6      250.07      260.35     35.11 o 
   7  10   6        0.27       -5.38      5.38 o 
   8  10   6      151.92      153.95     12.90 o 
   9  10   6        2.18        6.05      5.66 o 
  10  10   6       44.75       32.42     10.87 o 
  11  10   6        0.53       14.77     10.70 o 
  12  10   6      186.15      140.11     14.61 o 
  13  10   6        0.39        5.60     12.69 o 
  14  10   6       25.92       18.16     11.15 o 
   1  11   6       25.16        9.91     14.76 o 
   2  11   6        2.62       -3.30      8.75 o 
   3  11   6       46.62       46.16     15.49 o 
   4  11   6       13.97       10.96      6.84 o 
   5  11   6       36.23       27.28      6.63 o 
   6  11   6       10.18        3.70      6.69 o 
   7  11   6        9.03       -0.91      6.37 o 
   8  11   6        0.05       -8.54      8.54 o 
   9  11   6        3.54       13.67     14.91 o 
  10  11   6        5.02        1.96     11.16 o 
  11  11   6       28.36       32.86     10.49 o 
   0  12   6       30.93       11.64     13.42 o 
   1  12   6        1.03       -2.07      6.60 o 
   2  12   6        7.84        3.87      8.33 o 
   3  12   6        9.97       15.86      8.20 o 
   4  12   6        6.41       -4.00      6.68 o 
   5  12   6        0.93       -7.40      7.64 o 
   1   1   7     4443.81     4268.89     45.28 o 
   2   1   7      261.16      231.71      3.29 o 
   3   1   7     1586.11     1371.41     14.97 o 
   4   1   7     5343.06     5925.73     72.31 o 
   5   1   7     7111.38     7196.85    118.05 o 
   6   1   7      723.09      767.47     13.26 o 
   7   1   7     2303.35     2060.77     24.55 o 
   8   1   7       27.90       24.03      1.32 o 
   9   1   7     4973.72     5039.83    211.18 o 
  10   1   7      133.82      141.02      2.72 o 
  11   1   7     2982.42     3066.81     41.73 o 
  12   1   7     2173.18     2172.41     26.84 o 
  13   1   7     4255.65     4377.77    120.26 o 
  14   1   7      740.29      702.68     12.15 o 
  15   1   7      643.15      662.17      9.37 o 
  16   1   7        0.68        2.57      4.53 o 
  17   1   7      975.84     1004.95     31.48 o 
  18   1   7       21.04       31.68      4.79 o 
  19   1   7      418.31      461.21     31.74 o 
  20   1   7       18.06       19.29      9.05 o 
  21   1   7      270.64      279.74     12.67 o 
  22   1   7       58.76       69.54      6.64 o 
  23   1   7      185.12      172.55      8.77 o 
  24   1   7        6.48       25.12      6.92 o 
   0   2   7      198.18      206.10      6.01 o 
   1   2   7       39.52       43.20      1.43 o 
   2   2   7      484.51      607.00     15.06 o 
   3   2   7      963.35      920.60     13.38 o 
   4   2   7     2422.83     2323.95     33.51 o 
   5   2   7      132.03      109.36      2.79 o 
   6   2   7      169.80      140.88      2.51 o 
   7   2   7        0.49        1.68      1.14 o 
   8   2   7      113.23       77.21      3.38 o 
   9   2   7      517.65      476.98      6.80 o 
  10   2   7       26.55       23.41      1.76 o 
  11   2   7      471.00      475.00     18.42 o 
  12   2   7      669.58      675.82     38.67 o 
  13   2   7      585.13      585.88      8.21 o 
  14   2   7       56.64       49.69      2.60 o 
  15   2   7       59.30       56.61      5.02 o 
  16   2   7       14.39       15.43      3.74 o 
  17   2   7       25.35       25.21      3.82 o 
  18   2   7       15.08       17.52      6.95 o 
  19   2   7        0.10       -2.38      6.18 o 
  20   2   7        4.26        1.45      5.63 o 
  21   2   7        6.77       16.59      6.56 o 
  22   2   7       85.46      116.08      9.27 o 
  23   2   7       11.32       17.41      7.70 o 
  24   2   7        0.18       -6.82     11.94 o 
   1   3   7    13378.27    14460.59    463.55 o 
   2   3   7       60.17       64.96      8.64 o 
   3   3   7     9407.41     9578.31    155.72 o 
   4   3   7     1164.04     1218.12     18.04 o 
   5   3   7     9190.10     9049.31    178.00 o 
   6   3   7     1412.74     1446.53     46.19 o 
   7   3   7     3593.37     3392.93     50.57 o 
   8   3   7       36.43       41.95      3.16 o 
   9   3   7     3375.21     3347.50    100.67 o 
  10   3   7        0.01       -0.50      2.18 o 
  11   3   7      392.52      393.67      7.98 o 
  12   3   7       38.18       33.31      1.99 o 
  13   3   7      317.94      315.24      8.12 o 
  14   3   7       42.58       41.30      5.46 o 
  15   3   7      570.52      579.39     24.39 o 
  16   3   7       50.18       51.44      4.71 o 
  17   3   7      978.46     1027.70     18.62 o 
  18   3   7       46.70       50.52      5.73 o 
  19   3   7      395.00      374.97     12.03 o 
  20   3   7       66.51       77.39      7.87 o 
  21   3   7       86.04       75.50     10.58 o 
  22   3   7       24.02       24.48      7.22 o 
  23   3   7      299.44      302.81     13.78 o 
   0   4   7     7479.37     7700.37    176.30 o 
   1   4   7     2693.11     2681.68     45.23 o 
   2   4   7      229.31      192.06     10.44 o 
   3   4   7      125.00       97.80      3.76 o 
   4   4   7      234.32      250.24     13.84 o 
   5   4   7      383.93      343.70     34.12 o 
   6   4   7      425.02      408.46     13.65 o 
   7   4   7       79.56       78.59      3.42 o 
   8   4   7      255.74      242.87     14.15 o 
   9   4   7      182.67      165.47      6.57 o 
  10   4   7      261.52      255.72     12.68 o 
  11   4   7        8.68        3.60      1.96 o 
  12   4   7      174.29      178.23      5.22 o 
  13   4   7      114.50      124.11      8.51 o 
  14   4   7       54.60       56.34      3.33 o 
  15   4   7       91.22       79.99      5.47 o 
  16   4   7       38.18       36.85      4.76 o 
  17   4   7       18.32       21.69      4.29 o 
  18   4   7       27.14       20.09      4.79 o 
  19   4   7       10.85       13.24      8.56 o 
  20   4   7      153.32      190.93     10.73 o 
  21   4   7        0.63        9.43      6.04 o 
  22   4   7       14.51       19.04      7.40 o 
  23   4   7        0.34        0.92      7.58 o 
   1   5   7     1162.27     1100.99     22.47 o 
   2   5   7       80.29       85.96      5.86 o 
   3   5   7     2546.43     2495.30     44.82 o 
   4   5   7        9.28        4.89      4.89 o 
   5   5   7     1454.49     1340.31     25.81 o 
   6   5   7       50.82       57.01      4.96 o 
   7   5   7     1083.79     1002.59     30.30 o 
   8   5   7       61.17       60.02      3.87 o 
   9   5   7     2113.87     2089.79     31.50 o 
  10   5   7        6.18        0.60      2.88 o 
  11   5   7     1201.28     1271.01     22.30 o 
  12   5   7        0.51        4.92      3.00 o 
  13   5   7     1029.84     1086.75     29.55 o 
  14   5   7        9.94       11.94      3.82 o 
  15   5   7      824.42      929.04     20.98 o 
  16   5   7        0.00        2.47      4.25 o 
  17   5   7       60.86       49.07      5.69 o 
  18   5   7       16.59       18.66      5.13 o 
  19   5   7      129.83      122.30      8.74 o 
  20   5   7        1.10       -0.33      6.34 o 
  21   5   7      194.35      235.37     44.00 o 
  22   5   7        0.01       10.64      9.67 o 
   0   6   7      310.60      287.99     12.97 o 
   1   6   7      174.30      179.84      7.17 o 
   2   6   7      330.82      330.04     23.56 o 
   3   6   7       47.42       45.83      4.68 o 
   4   6   7      169.19      177.32      7.52 o 
   5   6   7        0.66        1.73      4.33 o 
   6   6   7       56.84       60.83      5.48 o 
   7   6   7       80.20       68.76      6.06 o 
   8   6   7        0.52       -4.15      5.45 o 
   9   6   7       43.05       56.95      8.84 o 
  10   6   7      177.61      149.53     12.63 o 
  11   6   7        1.81        1.12     11.42 o 
  12   6   7       16.72       14.45      6.18 o 
  13   6   7        7.71        8.49      3.82 o 
  14   6   7       33.98       36.46      7.55 o 
  15   6   7        0.23       -6.05      8.15 o 
  16   6   7        0.91       -1.99      7.82 o 
  17   6   7        1.09       -2.22      6.86 o 
  18   6   7        1.77        1.75      5.61 o 
  19   6   7        7.36       -1.45      6.87 o 
  20   6   7       14.42       28.29     10.14 o 
  21   6   7        0.04       21.45     14.14 o 
   1   7   7     2577.17     2580.37     45.57 o 
   2   7   7      254.21      263.18     10.85 o 
   3   7   7      783.70      799.28     34.60 o 
   4   7   7        0.68        0.98      4.89 o 
   5   7   7      970.62     1037.80     22.59 o 
   6   7   7        3.99       -0.59      4.79 o 
   7   7   7     1278.41     1299.18     26.34 o 
   8   7   7       70.57       68.47      9.31 o 
   9   7   7     1112.35     1168.41     59.66 o 
  10   7   7       32.16       19.06      8.16 o 
  11   7   7      431.09      436.26     12.67 o 
  12   7   7        0.83       -0.99      3.21 o 
  13   7   7      471.38      479.07     25.40 o 
  14   7   7       29.63       23.61      9.38 o 
  15   7   7      298.43      264.85     44.99 o 
  16   7   7        0.68      -11.19     12.89 o 
  17   7   7      261.34      241.81     14.16 o 
  18   7   7        0.30       13.16     10.51 o 
  19   7   7      189.74      221.40     14.77 o 
  20   7   7        4.16       -2.15     10.14 o 
   0   8   7       94.36       94.99      9.68 o 
   1   8   7        3.56       -3.44      5.47 o 
   2   8   7      575.37      622.33     16.50 o 
   3   8   7       15.41        6.44     12.56 o 
   4   8   7      140.14      158.20      7.84 o 
   5   8   7      129.61      141.80      8.28 o 
   6   8   7      277.12      270.35     21.39 o 
   7   8   7        8.43       12.69      7.49 o 
   8   8   7      213.61      207.86      8.91 o 
   9   8   7        3.50        2.24      4.98 o 
  10   8   7      212.39      228.39      8.97 o 
  11   8   7       17.07       22.63      5.45 o 
  12   8   7        1.49        7.03     10.71 o 
  13   8   7        3.81        6.90      9.08 o 
  14   8   7       35.92       24.18      9.82 o 
  15   8   7        1.65        2.49     11.37 o 
  16   8   7       68.28       51.85     12.66 o 
  17   8   7        0.69       11.62      9.36 o 
  18   8   7       16.68       20.37      9.39 o 
   1   9   7      666.27      746.83     18.08 o 
   2   9   7       39.84       43.39      8.09 o 
   3   9   7      415.17      455.57     23.65 o 
   4   9   7        0.67       -1.55      6.51 o 
   5   9   7      653.23      699.03     23.22 o 
   6   9   7       16.48       20.03      7.29 o 
   7   9   7      300.66      302.20     11.22 o 
   8   9   7        5.98       11.02     15.05 o 
   9   9   7       92.56       85.36      7.68 o 
  10   9   7      100.70       86.98     13.66 o 
  11   9   7       34.52       28.54      7.16 o 
  12   9   7        7.30       -9.16      9.16 o 
  13   9   7      103.08       73.35     10.35 o 
  14   9   7       14.68        1.43      9.15 o 
  15   9   7       17.66        5.79      9.80 o 
  16   9   7       11.36       13.65      9.64 o 
   0  10   7       60.11       55.32     12.47 o 
   1  10   7        1.87        2.25      6.53 o 
   2  10   7       55.53       50.93      6.54 o 
   3  10   7       42.45       32.64      7.28 o 
   4  10   7        3.51        0.69      8.11 o 
   5  10   7        3.96        6.19      7.50 o 
   6  10   7        1.34        0.52      6.16 o 
   7  10   7        3.26        8.56      6.13 o 
   8  10   7        4.15       -5.09      8.00 o 
   9  10   7        0.16       -0.44      3.33 o 
  10  10   7        8.16        2.59      9.44 o 
  11  10   7       18.16        9.80     12.94 o 
  12  10   7        3.83        1.19      9.88 o 
  13  10   7        7.96        1.67     11.69 o 
  14  10   7        5.55       -6.18     11.25 o 
   1  11   7      114.76      109.69     14.24 o 
   2  11   7       11.58       16.98     10.40 o 
   3  11   7       97.85       75.59      7.85 o 
   4  11   7       33.61       28.09      6.70 o 
   5  11   7      194.07      188.94     14.65 o 
   6  11   7        0.06        7.27      6.95 o 
   7  11   7      122.78      104.70      8.27 o 
   8  11   7        3.01        8.56      7.30 o 
   9  11   7      115.62      120.01     13.46 o 
  10  11   7        9.13       -8.06     22.34 o 
   0  12   7        1.30        9.78     10.14 o 
   1  12   7        0.65       -8.46     14.89 o 
   2  12   7        4.69        9.21      6.88 o 
   3  12   7       15.04       12.39      7.51 o 
   4  12   7       43.02       42.69      7.74 o 
   0   0   8     7651.94     7089.16    164.11 o 
   1   0   8     1049.18     1132.50     14.21 o 
   2   0   8     4387.22     3728.38     45.36 o 
   3   0   8      899.67      908.73     11.57 o 
   4   0   8     5334.33     5052.22     75.24 o 
   5   0   8     1445.55     1398.70     21.55 o 
   6   0   8     7301.26     7338.13    118.24 o 
   7   0   8      102.81      110.89      3.60 o 
   8   0   8     2556.18     2359.89     33.71 o 
   9   0   8      261.70      237.28      6.49 o 
  10   0   8     3427.03     3313.97     55.60 o 
  11   0   8     1182.98     1121.89     16.69 o 
  13   0   8        3.46        0.36      2.58 o 
  14   0   8     2627.84     2706.45     44.02 o 
  15   0   8      504.70      498.40     11.09 o 
  16   0   8      623.46      621.43     13.32 o 
  17   0   8        6.35        5.42      5.42 o 
  18   0   8      567.50      594.71     21.41 o 
  19   0   8       91.95      105.27      9.79 o 
  20   0   8      948.82     1045.86     33.39 o 
  21   0   8       42.93       61.42      9.86 o 
  22   0   8      143.18      139.86     12.62 o 
  23   0   8       34.98       30.15     10.25 o 
  24   0   8      263.06      234.13     16.93 o 
   1   1   8      371.44      378.80      4.74 o 
   2   1   8      521.38      540.35      6.28 o 
   3   1   8        8.55        7.42      1.67 o 
   4   1   8      622.87      629.23      6.42 o 
   5   1   8     2910.47     3073.52     61.32 o 
   6   1   8      451.11      435.20      9.59 o 
   7   1   8     1478.65     1548.06     45.52 o 
   8   1   8        6.31        8.27      1.31 o 
   9   1   8      104.12       92.26      2.34 o 
  10   1   8       24.50       22.80      2.12 o 
  11   1   8      499.57      489.51     12.22 o 
  12   1   8      597.86      562.49     19.42 o 
  13   1   8      583.07      573.04      7.76 o 
  14   1   8       82.45       83.51      8.91 o 
  15   1   8       38.00       32.57      7.04 o 
  16   1   8        1.14       -1.61      2.72 o 
  17   1   8       10.65        4.29      3.96 o 
  18   1   8        6.20       -4.47      4.47 o 
  19   1   8      160.64      179.10      8.97 o 
  20   1   8       14.65        9.88      5.35 o 
  21   1   8        3.12        9.97      5.58 o 
  22   1   8       20.95        8.81     11.45 o 
  23   1   8        7.37       -0.13     13.98 o 
  24   1   8        4.46        1.96      7.46 o 
   0   2   8     3226.59     2984.51     46.60 o 
   1   2   8      103.81      133.47      4.20 o 
   2   2   8     3983.56     3695.98     53.22 o 
   3   2   8        0.02       -1.21      1.21 o 
   4   2   8     5495.26     5350.28     66.71 o 
   5   2   8      705.24      690.65     11.58 o 
   6   2   8     2019.35     1764.70     18.22 o 
   7   2   8      656.09      665.79     12.36 o 
   8   2   8     2919.10     2804.41     60.98 o 
   9   2   8      209.02      188.06      3.65 o 
  10   2   8      476.78      448.86      6.21 o 
  11   2   8        7.77        9.52      3.09 o 
  12   2   8      443.97      449.07     16.96 o 
  13   2   8      141.60      127.11      3.50 o 
  14   2   8      205.13      200.26      4.66 o 
  15   2   8       42.79       45.84      3.06 o 
  16   2   8     1183.56     1243.31     53.35 o 
  17   2   8        1.19       -1.58      3.60 o 
  18   2   8      158.75      162.16      8.21 o 
  19   2   8        8.50       17.46      4.91 o 
  20   2   8      275.63      273.49     10.93 o 
  21   2   8        1.10        3.61      7.07 o 
  22   2   8      129.74      153.60      9.85 o 
  23   2   8        0.02       -5.61      8.85 o 
   1   3   8      327.17      309.07      5.22 o 
   2   3   8      200.05      199.49      7.50 o 
   3   3   8      187.63      173.50      4.05 o 
   4   3   8      213.41      213.15      7.72 o 
   5   3   8       55.24       42.51      7.15 o 
   6   3   8       67.90       65.43      2.62 o 
   7   3   8        0.38       -0.36      1.94 o 
   8   3   8      109.53      100.11     11.97 o 
   9   3   8      159.95      137.12      3.42 o 
  10   3   8       23.99       22.05      2.73 o 
  11   3   8       17.05       17.31      1.57 o 
  12   3   8      162.93      144.96      6.42 o 
  13   3   8        6.15        3.67      2.69 o 
  14   3   8       44.09       40.31      7.60 o 
  15   3   8       13.45       12.03      8.14 o 
  16   3   8       37.73       35.25      4.70 o 
  17   3   8        0.16        2.24      4.49 o 
  18   3   8        0.40       -1.51      4.22 o 
  19   3   8        0.25        1.20      6.81 o 
  20   3   8        1.67        3.37      5.70 o 
  21   3   8        1.29        7.12      6.70 o 
  22   3   8       37.97       55.21      7.89 o 
  23   3   8        1.45       -0.84      7.09 o 
   0   4   8     2963.77     2887.96     68.50 o 
   1   4   8      802.52      794.84     37.76 o 
   2   4   8     8005.94     8512.70    196.25 o 
   3   4   8      124.19      155.82      7.64 o 
   4   4   8     4248.27     4302.77     62.52 o 
   5   4   8      438.51      435.39     17.73 o 
   6   4   8     3984.95     4181.79     64.97 o 
   7   4   8      284.53      208.53     31.55 o 
   8   4   8     2108.29     2119.82     31.38 o 
   9   4   8       19.33       23.69      6.53 o 
  10   4   8     1527.17     1579.13     39.03 o 
  11   4   8        4.39        7.56      4.36 o 
  12   4   8      664.95      743.60     23.49 o 
  13   4   8       33.77       34.71      3.33 o 
  14   4   8      670.49      671.88     11.84 o 
  15   4   8      109.60       95.32      8.28 o 
  16   4   8      782.08      795.24     16.56 o 
  17   4   8       41.31       49.01      9.15 o 
  18   4   8      310.49      300.09     13.53 o 
  19   4   8       22.23       28.27      7.42 o 
  20   4   8      359.64      360.83     22.78 o 
  21   4   8        0.49        2.10      7.54 o 
  22   4   8      196.34      187.97     16.56 o 
   1   5   8      692.25      698.17     16.06 o 
   2   5   8       92.01      105.66     17.57 o 
   3   5   8      286.07      263.55     14.61 o 
   4   5   8        0.00       -0.38      3.63 o 
   5   5   8       41.39       33.62      3.41 o 
   6   5   8        8.59       14.13      5.33 o 
   7   5   8        5.44        9.80      4.24 o 
   8   5   8       15.87       31.96      3.95 o 
   9   5   8      158.43      142.55      9.41 o 
  10   5   8       82.60       87.26      4.96 o 
  11   5   8      176.60      166.78      8.15 o 
  12   5   8       15.31       17.65      3.73 o 
  13   5   8      112.80      105.96      4.85 o 
  14   5   8       34.73       33.72      6.00 o 
  15   5   8       37.56       37.16      5.40 o 
  16   5   8        7.51       10.61      4.77 o 
  17   5   8       43.33       38.44      5.83 o 
  18   5   8       10.42       10.69      5.29 o 
  19   5   8       25.63       20.77      6.37 o 
  20   5   8        0.44        3.03      6.54 o 
  21   5   8       51.27       60.36      8.35 o 
   0   6   8       57.11       59.36      8.80 o 
   1   6   8      802.48      839.90     23.84 o 
   2   6   8     2543.20     2627.38     48.08 o 
   3   6   8      201.05      186.16     14.31 o 
   4   6   8       36.27       53.38      6.17 o 
   5   6   8       15.77       22.21      4.41 o 
   6   6   8      976.39     1013.32     26.78 o 
   7   6   8        6.76        5.45      4.38 o 
   8   6   8      257.50      285.29     21.30 o 
   9   6   8      224.06      195.07      8.10 o 
  10   6   8     1723.00     1772.92     83.10 o 
  11   6   8       41.87       51.12      5.88 o 
  12   6   8      633.62      661.37     18.68 o 
  13   6   8        2.96        3.22      4.20 o 
  14   6   8      489.72      460.67     19.98 o 
  15   6   8       31.12       16.25      8.24 o 
  16   6   8      125.68      122.47      7.55 o 
  17   6   8       45.93       54.30      7.91 o 
  18   6   8       63.26       47.29      6.99 o 
  19   6   8       12.62       11.64      6.25 o 
  20   6   8      147.08      172.71     16.04 o 
   1   7   8        0.80       -8.40      8.40 o 
   2   7   8      501.26      524.99     13.91 o 
   3   7   8       72.40       74.30      6.61 o 
   4   7   8        5.20       14.95      5.67 o 
   5   7   8      195.38      198.49      8.11 o 
   6   7   8       74.93       78.62      6.80 o 
   7   7   8      120.63      133.19     10.31 o 
   8   7   8       65.11       53.45     10.88 o 
   9   7   8       88.15       87.89      6.18 o 
  10   7   8       47.40       55.68     10.00 o 
  11   7   8        9.77       11.51      5.11 o 
  12   7   8       16.68       15.39      5.23 o 
  13   7   8        1.90        6.72      8.40 o 
  14   7   8       19.01        3.70      8.52 o 
  15   7   8       20.96       30.75     14.02 o 
  16   7   8       71.99       66.13      9.09 o 
  17   7   8        0.23       -7.49      7.49 o 
  18   7   8        0.40       -3.52      6.43 o 
  19   7   8       22.58       12.33      8.04 o 
   0   8   8      248.59      266.78     14.35 o 
   1   8   8       23.02       16.80      5.53 o 
   2   8   8      929.43      995.89     23.03 o 
   3   8   8       48.36       48.69      6.67 o 
   4   8   8      432.40      463.96     18.92 o 
   5   8   8      172.34      184.75     10.08 o 
   6   8   8      576.01      607.41     15.63 o 
   7   8   8      160.06      159.63      7.96 o 
   8   8   8      408.89      455.25     25.31 o 
   9   8   8        6.60       -4.18      6.68 o 
  10   8   8      256.41      269.90     11.09 o 
  11   8   8       23.28       18.68      5.73 o 
  12   8   8       93.44       94.66     11.02 o 
  13   8   8       21.36       29.76     15.31 o 
  14   8   8       81.64       55.10      9.83 o 
  15   8   8        8.81       -1.41      9.46 o 
  16   8   8      347.20      288.32     19.22 o 
  17   8   8        0.38       -1.77     23.23 o 
  18   8   8       78.33       65.75      8.27 o 
   1   9   8      168.28      163.12      9.48 o 
   2   9   8        0.08        4.19      6.65 o 
   3   9   8      134.96      142.19      8.68 o 
   4   9   8        0.34       -6.20      6.20 o 
   5   9   8       16.96       20.44      7.09 o 
   6   9   8       19.57       18.61      5.51 o 
   7   9   8        6.44       14.61     10.40 o 
   8   9   8       15.12       12.12      5.69 o 
   9   9   8      153.94      186.17     10.93 o 
  10   9   8        4.05       16.91      6.73 o 
  11   9   8        0.81        0.71     19.47 o 
  12   9   8       20.25        6.93     20.40 o 
  13   9   8        0.49      -10.23     10.23 o 
  14   9   8        0.22       -8.35     14.36 o 
  15   9   8       53.40       67.65     15.73 o 
  16   9   8        3.65      -11.65     11.65 o 
   0  10   8       90.81       93.88     11.46 o 
   1  10   8        0.09        0.51      9.44 o 
   2  10   8       25.49       19.95      6.18 o 
   3  10   8        0.59        3.28      7.55 o 
   4  10   8      225.22      235.59     10.56 o 
   5  10   8       17.71       19.99      7.43 o 
   6  10   8      248.97      239.23     15.54 o 
   7  10   8       49.13       54.12      7.67 o 
   8  10   8       71.13       81.15      9.46 o 
   9  10   8        8.41        6.35      6.59 o 
  10  10   8       30.86       41.35     18.29 o 
  11  10   8        1.60        4.09      9.26 o 
  12  10   8      365.18      337.63     28.88 o 
  13  10   8       18.34        9.85     19.05 o 
   1  11   8       26.60       31.41      8.76 o 
   2  11   8        0.00       -7.97      7.97 o 
   3  11   8        9.07       13.43      8.20 o 
   4  11   8       16.18       10.07      7.08 o 
   5  11   8       80.65       67.57     12.58 o 
   6  11   8        9.24       -1.60      8.53 o 
   7  11   8        3.02        9.41      9.85 o 
   8  11   8        5.62        4.55      7.41 o 
   9  11   8       18.16       20.98     11.95 o 
   0  12   8       53.93       60.22     11.24 o 
   1  12   8        0.51       12.41      8.61 o 
   2  12   8       29.68       29.64      8.31 o 
   1   1   9     4765.58     4811.92     62.35 o 
   2   1   9        7.91       12.98      3.80 o 
   3   1   9      713.49      599.01      6.63 o 
   4   1   9      299.72      363.94      5.09 o 
   5   1   9     4078.65     4265.66     96.16 o 
   6   1   9       24.52       22.36      1.78 o 
   7   1   9      400.26      342.29      4.94 o 
   8   1   9       75.68       85.42      2.98 o 
   9   1   9     3419.17     3468.21     41.26 o 
  10   1   9      761.70      706.18     27.82 o 
  11   1   9      508.73      504.58     26.16 o 
  12   1   9      195.68      219.45      5.29 o 
  13   1   9     2550.54     2651.19     32.70 o 
  14   1   9      136.58      133.09      3.87 o 
  15   1   9       54.57       56.80      5.96 o 
  16   1   9       40.83       35.72      3.01 o 
  17   1   9      709.99      748.49     14.88 o 
  18   1   9      120.78      119.09     17.12 o 
  19   1   9      230.41      207.03      8.05 o 
  20   1   9        7.71       12.22      5.59 o 
  21   1   9      273.30      288.13     11.49 o 
  22   1   9       12.36       -2.81     16.56 o 
  23   1   9      146.27      131.76     14.90 o 
   0   2   9      183.89      165.95      4.44 o 
   1   2   9      579.70      566.04      6.73 o 
   2   2   9        6.31        2.91      2.16 o 
   3   2   9      146.97      178.41      3.24 o 
   4   2   9      128.22      123.21      3.60 o 
   5   2   9       47.13       43.44      1.77 o 
   6   2   9       90.54       87.20      2.26 o 
   7   2   9      260.88      244.24      4.48 o 
   8   2   9      311.97      303.57     12.98 o 
   9   2   9       15.15       10.47      1.96 o 
  10   2   9      205.82      191.41     11.29 o 
  11   2   9      136.30      118.22      9.33 o 
  12   2   9        1.23        5.62      2.03 o 
  13   2   9      147.66      149.32      4.11 o 
  14   2   9      226.76      235.77      6.82 o 
  15   2   9        3.74        7.29      2.36 o 
  16   2   9       80.11       80.68      8.82 o 
  17   2   9        0.83        2.29      3.32 o 
  18   2   9        8.88       13.57      6.73 o 
  19   2   9       42.69       51.32      6.86 o 
  20   2   9       19.50       25.81      5.90 o 
  21   2   9        0.01       -2.55      8.89 o 
  22   2   9       36.42       40.02      6.86 o 
  23   2   9        9.26       17.67      6.74 o 
   1   3   9     1522.82     1467.99     20.44 o 
   2   3   9        0.01       -2.97      3.07 o 
   3   3   9      503.62      470.68      9.99 o 
   4   3   9       92.72       71.82      3.20 o 
   5   3   9     3628.65     3730.58    102.08 o 
   6   3   9      938.59      906.34     45.51 o 
   7   3   9     2802.67     2904.12     44.77 o 
   8   3   9      694.30      708.15     11.71 o 
   9   3   9      873.35      826.33     10.56 o 
  10   3   9      183.80      184.31     10.16 o 
  11   3   9      273.71      276.64     21.31 o 
  12   3   9       16.95       15.01      3.05 o 
  13   3   9     1531.38     1574.08     33.47 o 
  14   3   9        1.39        7.42      2.91 o 
  15   3   9      911.94      982.66     19.59 o 
  16   3   9       14.52       22.10      5.62 o 
  17   3   9      506.93      512.98     11.29 o 
  18   3   9        4.95        7.54      4.31 o 
  19   3   9      689.14      783.24     20.37 o 
  20   3   9       19.39       23.44      9.13 o 
  21   3   9      276.43      307.54     13.47 o 
  22   3   9        0.31       -4.17      6.03 o 
   0   4   9     1515.31     1540.86     39.16 o 
   1   4   9      519.72      504.24     12.42 o 
   2   4   9     1938.87     2058.86     31.77 o 
   3   4   9       86.87       91.58      4.18 o 
   4   4   9       28.38       21.46      2.97 o 
   5   4   9        5.22        3.41      2.78 o 
   6   4   9      149.86      124.37      7.33 o 
   7   4   9       14.79       12.35      4.75 o 
   8   4   9        8.31        9.36      4.33 o 
   9   4   9        1.47       -0.38      5.64 o 
  10   4   9      208.14      200.76      5.19 o 
  11   4   9      102.75       99.21      6.88 o 
  12   4   9      187.11      203.38      5.93 o 
  13   4   9        0.25        3.34      3.22 o 
  14   4   9       71.86       72.19      4.21 o 
  15   4   9       46.40       39.97      4.95 o 
  16   4   9       61.70       68.52      5.89 o 
  17   4   9       24.28       29.39      5.24 o 
  18   4   9       23.00       14.79      4.45 o 
  19   4   9        2.57       -3.75      5.87 o 
  20   4   9       18.32       18.58      7.28 o 
  21   4   9        2.16        4.72      6.82 o 
  22   4   9        3.71       13.90      7.50 o 
   1   5   9       35.66       33.71      6.78 o 
   2   5   9     1328.09     1327.97     26.03 o 
   3   5   9     1945.85     2013.69     36.56 o 
   4   5   9       15.40       18.76      8.20 o 
   5   5   9      774.09      833.01     18.74 o 
   6   5   9        6.01        0.92      6.14 o 
   7   5   9        8.89       16.89      9.87 o 
   8   5   9      380.19      352.95      8.78 o 
   9   5   9      835.45      862.03     16.45 o 
  10   5   9      304.74      291.87     10.78 o 
  11   5   9     1369.82     1425.19     26.39 o 
  12   5   9       23.53       17.50      4.45 o 
  13   5   9      784.28      844.21     15.65 o 
  14   5   9        5.66        8.79      3.61 o 
  15   5   9      645.32      718.01     16.71 o 
  16   5   9      133.30      162.18     11.28 o 
  17   5   9       82.96       76.96     12.35 o 
  18   5   9        3.13        5.67      9.45 o 
  19   5   9      114.47      102.01      7.96 o 
  20   5   9       41.61       62.02      8.36 o 
  21   5   9      163.06      151.05     18.79 o 
   0   6   9      869.67      880.90     27.25 o 
   1   6   9      455.62      474.98     17.51 o 
   2   6   9      211.77      232.15     15.69 o 
   3   6   9      366.34      415.35     11.56 o 
   4   6   9       58.07       54.22      5.23 o 
   5   6   9      129.84      118.29      6.58 o 
   6   6   9       44.33       50.79      5.34 o 
   7   6   9        9.40        1.86      4.61 o 
   8   6   9        2.50       -0.88      3.22 o 
   9   6   9      180.93      188.75      7.91 o 
  10   6   9      197.44      190.43      7.94 o 
  11   6   9        6.45        7.74      4.46 o 
  12   6   9       18.59       18.08      7.13 o 
  13   6   9        2.23        4.38      7.84 o 
  14   6   9       51.72       61.95      9.73 o 
  15   6   9       14.40       23.99      6.74 o 
  16   6   9       31.00       34.35      7.37 o 
  17   6   9       10.65        7.62     12.14 o 
  18   6   9        5.96        8.47      5.39 o 
  19   6   9        5.85        1.82      7.27 o 
  20   6   9       22.28       38.18     14.14 o 
   1   7   9      741.79      808.92     18.82 o 
   2   7   9       27.94       18.95      9.15 o 
   3   7   9     1001.18     1106.22     24.29 o 
   4   7   9        0.05       -4.88      4.88 o 
   5   7   9      763.27      782.30     18.89 o 
   6   7   9        5.32        7.60      6.18 o 
   7   7   9      412.25      445.79     13.12 o 
   8   7   9       15.58        8.93      7.45 o 
   9   7   9      502.36      506.65     14.27 o 
  10   7   9       40.53       39.16      6.38 o 
  11   7   9      473.12      504.55     13.91 o 
  12   7   9        2.01        7.05      5.49 o 
  13   7   9      268.02      254.08     51.90 o 
  14   7   9       12.30        1.50      9.26 o 
  15   7   9      267.70      293.62     40.77 o 
  16   7   9        0.00       16.97     12.23 o 
  17   7   9      161.39      160.58     14.03 o 
  18   7   9        0.39        0.24      6.85 o 
  19   7   9      104.03      108.44     11.93 o 
   0   8   9       17.85       16.65      8.40 o 
   1   8   9       49.92       52.02      8.62 o 
   2   8   9       98.20       89.99      7.02 o 
   3   8   9        1.50        2.12      5.41 o 
   4   8   9      194.79      213.64      9.84 o 
   5   8   9        0.34       -3.67      5.56 o 
   6   8   9      219.55      261.67     10.24 o 
   7   8   9       35.39       26.70      5.67 o 
   8   8   9       63.54       76.59      7.61 o 
   9   8   9        6.19        6.15      6.26 o 
  10   8   9       94.94       91.44      7.34 o 
  11   8   9       22.31       20.38      9.80 o 
  12   8   9       59.59       53.77      9.81 o 
  13   8   9        2.36       -8.05      8.05 o 
  14   8   9      184.56      146.21     12.59 o 
  15   8   9       19.05        9.87     10.47 o 
  16   8   9       54.08       53.93      9.86 o 
  17   8   9       13.12       17.68     19.43 o 
   1   9   9      208.08      189.60     17.33 o 
   2   9   9        5.10        6.19      6.44 o 
   3   9   9      146.90      146.68     11.30 o 
   4   9   9        5.69        7.37      5.93 o 
   5   9   9      217.24      215.54      9.49 o 
   6   9   9       82.88      100.04      8.07 o 
   7   9   9      158.68      149.06      8.89 o 
   8   9   9       41.90       35.36      7.29 o 
   9   9   9       23.44       20.45      6.56 o 
  10   9   9        2.52        9.62      6.65 o 
  11   9   9       16.44       10.00     10.16 o 
  12   9   9        0.21      -12.87     12.87 o 
  13   9   9       13.28       10.02      9.31 o 
  14   9   9        0.12       -0.34     18.74 o 
  15   9   9       31.79       19.55      8.83 o 
   0  10   9      108.46      114.48     14.70 o 
   1  10   9        7.29        4.87      7.00 o 
   2  10   9       48.64       32.40      8.40 o 
   3  10   9        6.07       19.40     11.33 o 
   4  10   9       23.18       26.07     15.49 o 
   5  10   9        1.46        1.68      3.44 o 
   6  10   9       13.68       20.72      7.18 o 
   7  10   9        7.46        5.74      6.88 o 
   8  10   9        2.44       -1.98      7.11 o 
   9  10   9        0.45        1.26      5.91 o 
  10  10   9        1.28       11.52     11.00 o 
  11  10   9       26.04       13.50      9.87 o 
  12  10   9       13.99      -10.62     11.46 o 
   1  11   9      116.56      134.11     10.43 o 
   2  11   9        5.74       20.91     11.31 o 
   3  11   9       74.37       79.80     16.22 o 
   4  11   9       13.39       22.49     13.62 o 
   5  11   9       77.81       57.78      8.86 o 
   6  11   9        2.89       -4.29     11.05 o 
   7  11   9       45.47       24.88      7.85 o 
   8  11   9        8.08        4.17      8.89 o 
   0   0  10    10542.34    11559.00    382.30 o 
   1   0  10        0.43        2.15      1.05 o 
   2   0  10     3529.33     3428.06     49.92 o 
   3   0  10     4616.82     5167.89     97.95 o 
   5   0  10      804.25      845.93     14.46 o 
   6   0  10     3331.23     3338.42     58.07 o 
   7   0  10      178.28      163.45      5.86 o 
   8   0  10     2959.29     2779.45     48.79 o 
   9   0  10     2128.17     2141.32     39.14 o 
  10   0  10      512.21      537.80     14.16 o 
  11   0  10     3983.77     4154.52     79.70 o 
  12   0  10     4158.43     4397.06     87.13 o 
  13   0  10      348.76      354.98     10.06 o 
  14   0  10      389.07      371.03     11.04 o 
  15   0  10      704.18      685.18     15.99 o 
  16   0  10      482.10      534.63     14.14 o 
  17   0  10       15.31       19.24      9.38 o 
  18   0  10      158.05      162.36     13.61 o 
  19   0  10       28.76       46.07     11.13 o 
  20   0  10      458.95      460.38     21.28 o 
  21   0  10       41.57       49.78      9.16 o 
  22   0  10       73.65       59.94     10.04 o 
  23   0  10        7.66       -4.40      8.40 o 
   1   1  10       44.07       34.78      4.09 o 
   2   1  10      438.19      454.69      6.34 o 
   3   1  10      313.60      298.32      4.67 o 
   4   1  10     2405.04     2649.43     28.73 o 
   5   1  10        2.45        0.23      1.89 o 
   6   1  10       68.06       67.85      6.04 o 
   7   1  10       63.84       57.64      2.22 o 
   8   1  10      229.13      234.94      4.21 o 
   9   1  10       19.96       17.78      2.44 o 
  10   1  10       29.27       32.56      2.97 o 
  11   1  10        0.46       -0.29      2.28 o 
  12   1  10      108.64      107.67      5.31 o 
  13   1  10       75.11       72.61      4.32 o 
  14   1  10      608.11      621.52     22.99 o 
  15   1  10        2.15        0.66      2.45 o 
  16   1  10        7.46        4.64      5.25 o 
  17   1  10       22.93       28.62      3.67 o 
  18   1  10       11.58       10.72     11.98 o 
  19   1  10       18.91       14.92      6.71 o 
  20   1  10       35.99       48.38      8.22 o 
  21   1  10       15.53       13.95      5.74 o 
  22   1  10       46.38       49.95      6.86 o 
  23   1  10        0.39        5.10      7.57 o 
   0   2  10     3952.64     4032.17     66.51 o 
   1   2  10      141.67      150.44      6.08 o 
   2   2  10     2497.54     2418.37     45.52 o 
   3   2  10       22.91       22.77      3.07 o 
   4   2  10     2618.83     2631.80     41.62 o 
   5   2  10        2.17        6.54      1.64 o 
   6   2  10     4251.44     4288.86     50.31 o 
   7   2  10      136.75      129.55      3.46 o 
   8   2  10     2184.32     2134.80     26.87 o 
   9   2  10       26.36       18.28      4.56 o 
  10   2  10      411.13      413.48     15.09 o 
  11   2  10       24.54       22.89      2.16 o 
  12   2  10     1923.79     2017.43     26.48 o 
  13   2  10      292.83      317.47      7.69 o 
  14   2  10     1088.97     1176.12     18.87 o 
  15   2  10       45.48       45.56      7.33 o 
  16   2  10      439.86      465.27     10.08 o 
  17   2  10       11.79       13.52      3.74 o 
  18   2  10      148.03      153.88     28.51 o 
  19   2  10       42.47       46.16      6.00 o 
  20   2  10      540.07      570.56     18.37 o 
  21   2  10       32.61       20.21     18.38 o 
  22   2  10      165.45      152.97      9.73 o 
   1   3  10      107.76      104.13      3.55 o 
   2   3  10       40.67       37.47      2.33 o 
   3   3  10       26.79       26.63      2.64 o 
   4   3  10       43.34       48.85      3.36 o 
   5   3  10       65.53       65.32      5.02 o 
   6   3  10       52.46       45.90      9.62 o 
   7   3  10       20.81       18.30      2.27 o 
   8   3  10       39.10       33.79      1.95 o 
   9   3  10        0.21       -1.45      2.60 o 
  10   3  10       33.24       25.56      2.85 o 
  11   3  10      217.61      224.76      5.90 o 
  12   3  10      124.73      111.56      4.54 o 
  13   3  10       20.42       21.41      3.62 o 
  14   3  10       12.52        7.28      4.53 o 
  15   3  10        0.11       -3.51      6.71 o 
  16   3  10       14.78       13.89      4.81 o 
  17   3  10       43.52       54.92      5.93 o 
  18   3  10       10.59       17.13     10.44 o 
  19   3  10        8.61        8.09      6.10 o 
  20   3  10        5.14        6.60      7.45 o 
  21   3  10        0.25       -4.25      7.28 o 
  22   3  10        1.01        1.48      6.31 o 
   0   4  10      369.66      412.03     15.50 o 
   1   4  10       63.75       52.91      3.66 o 
   2   4  10     4201.33     4378.79     75.21 o 
   3   4  10        0.21        2.88      4.18 o 
   4   4  10     1470.70     1523.28     46.66 o 
   5   4  10       60.87       57.80     11.37 o 
   6   4  10     2512.24     2600.04     40.99 o 
   7   4  10      198.10      180.85      6.90 o 
   8   4  10      700.98      739.38     15.12 o 
   9   4  10        9.60        4.75      3.07 o 
  10   4  10     1382.02     1315.20     20.35 o 
  11   4  10       25.56       29.61      3.40 o 
  12   4  10      611.11      672.40     12.24 o 
  13   4  10       56.04       60.44      4.09 o 
  14   4  10      777.47      816.26     20.70 o 
  15   4  10        0.47       -1.84      4.18 o 
  16   4  10      406.22      399.04     23.36 o 
  17   4  10       21.08       19.84      5.04 o 
  18   4  10      173.11      161.05     12.59 o 
  19   4  10       16.76       16.96     13.24 o 
  20   4  10      255.87      269.55     12.81 o 
  21   4  10       15.50       16.01     11.42 o 
   1   5  10        6.71        8.60      5.23 o 
   2   5  10        0.02      -10.24     22.31 o 
   3   5  10      577.41      620.90     15.15 o 
   4   5  10      158.50      167.03      7.80 o 
   5   5  10       99.20       80.09      5.18 o 
   6   5  10       74.52       71.87      4.73 o 
   7   5  10        1.88        8.32      3.86 o 
   8   5  10       25.42       31.91      5.62 o 
   9   5  10       53.26       51.20      5.18 o 
  10   5  10       46.45       56.88      5.02 o 
  11   5  10      202.67      181.59      7.21 o 
  12   5  10        1.76        0.96      3.32 o 
  13   5  10        2.00        0.56      5.98 o 
  14   5  10        1.57       -0.23      8.33 o 
  15   5  10       43.10       37.88      5.13 o 
  16   5  10        0.20        0.03      4.53 o 
  17   5  10        3.36        0.72      9.98 o 
  18   5  10        7.49        6.11      5.02 o 
  19   5  10        1.88        5.05      6.94 o 
  20   5  10       12.38       17.98      8.99 o 
  21   5  10        0.76        8.77      7.84 o 
   0   6  10      225.75      249.02     12.63 o 
   1   6  10       14.24       14.55      4.89 o 
   2   6  10     2956.42     3288.35     60.07 o 
   3   6  10      128.49      109.88      6.92 o 
   4   6  10     1320.69     1437.48     34.85 o 
   5   6  10       39.09       30.43      7.03 o 
   6   6  10      920.81      855.46     25.16 o 
   7   6  10      332.30      299.29     10.03 o 
   8   6  10      341.35      340.58     17.96 o 
   9   6  10      269.65      255.79     24.43 o 
  10   6  10     1061.71     1131.10     32.75 o 
  11   6  10       60.28       64.61      6.39 o 
  12   6  10      301.55      282.62     17.64 o 
  13   6  10        1.08       -2.56      9.85 o 
  14   6  10      157.86      150.75     13.52 o 
  15   6  10       22.39       12.99      5.79 o 
  16   6  10      257.43      247.34     40.79 o 
  17   6  10        8.60        2.60      7.07 o 
  18   6  10       52.67       56.96     11.95 o 
  19   6  10        4.09       -6.91      6.91 o 
  20   6  10       65.92       64.16     12.51 o 
   1   7  10        1.21       -8.56      8.56 o 
   2   7  10       66.60       70.34      6.58 o 
   3   7  10       45.90       42.38     17.09 o 
   4   7  10        4.11        8.83     15.42 o 
   5   7  10       47.46       44.61      5.64 o 
   6   7  10       18.52       32.21      9.45 o 
   7   7  10       19.69       19.15      7.51 o 
   8   7  10       57.37       71.96      6.16 o 
   9   7  10       31.74       26.16      5.78 o 
  10   7  10       37.22       38.20      6.35 o 
  11   7  10        8.07        1.44      3.38 o 
  12   7  10        5.83       21.21      6.26 o 
  13   7  10       17.84       16.39      8.10 o 
  14   7  10        5.85        7.72      7.25 o 
  15   7  10       63.43       63.89      8.89 o 
  16   7  10        6.37        3.41      9.78 o 
  17   7  10        1.87       -5.38      6.34 o 
  18   7  10        0.12       -7.90      9.83 o 
   0   8  10       99.06       90.95     10.19 o 
   1   8  10        0.56        0.50      6.16 o 
   2   8  10      512.85      546.75     15.74 o 
   3   8  10       19.35       10.15      6.56 o 
   4   8  10      354.06      369.16     12.18 o 
   5   8  10       33.24       24.24      7.95 o 
   6   8  10      372.96      369.86     24.96 o 
   7   8  10        0.58       -1.87      3.33 o 
   8   8  10      226.74      228.34     33.07 o 
   9   8  10        8.44        9.26      6.52 o 
  10   8  10      281.53      271.56     10.64 o 
  11   8  10        1.65        6.99      8.51 o 
  12   8  10      209.07      220.22     14.40 o 
  13   8  10       42.43       56.73     11.05 o 
  14   8  10      107.51       68.13     11.19 o 
  15   8  10       25.43       21.51      9.41 o 
  16   8  10      174.77      155.87     32.33 o 
   1   9  10       23.21       14.14      6.27 o 
   2   9  10        3.41        1.46      5.40 o 
   3   9  10       22.01       22.87      6.63 o 
   4   9  10       63.94       66.33      7.06 o 
   5   9  10       39.75       28.17     16.38 o 
   6   9  10        0.03       -1.79      5.50 o 
   7   9  10        3.27       -0.57      6.59 o 
   8   9  10        0.12        9.07      6.00 o 
   9   9  10       56.09       39.54     14.11 o 
  10   9  10       12.09       17.34      7.05 o 
  11   9  10        3.38        1.60      4.71 o 
  12   9  10        1.35        5.38     26.14 o 
  13   9  10       51.14       39.26      9.72 o 
  14   9  10       28.96       32.37     15.64 o 
   0  10  10       69.32       95.73     11.93 o 
   1  10  10        3.92       -2.10      8.69 o 
   2  10  10       90.20       95.20      8.10 o 
   3  10  10       74.17       62.21      9.21 o 
   4  10  10      128.18      144.13     12.62 o 
   5  10  10        7.49        4.22      6.61 o 
   6  10  10      117.25      126.15     30.05 o 
   7  10  10       28.33       22.91     10.13 o 
   8  10  10       54.80       51.92      7.12 o 
   9  10  10       14.27        7.53      6.91 o 
  10  10  10       76.72       75.32     17.64 o 
  11  10  10       93.35       92.42     12.28 o 
  12  10  10      147.83      159.10     15.17 o 
   1  11  10       43.04       44.82     10.02 o 
   2  11  10        8.99       -3.15      7.35 o 
   3  11  10        7.68        2.35      7.66 o 
   4  11  10       11.06        0.31      7.59 o 
   5  11  10       54.74       60.68      8.61 o 
   6  11  10        0.42       -3.72      7.13 o 
   7  11  10       16.81       13.42      8.31 o 
   1   1  11     3221.80     3130.46     36.71 o 
   2   1  11      174.92      149.39      3.78 o 
   3   1  11     2364.65     2258.86     26.31 o 
   4   1  11      326.14      347.74     11.74 o 
   5   1  11     6832.23     7130.86     94.64 o 
   6   1  11       15.61       18.22      1.50 o 
   7   1  11     2867.54     2853.95     35.11 o 
   8   1  11      129.78      135.15      4.76 o 
   9   1  11      828.68      863.10     14.76 o 
  10   1  11      354.67      374.63     13.23 o 
  11   1  11      895.62      907.45     13.82 o 
  12   1  11      291.82      285.55      7.25 o 
  13   1  11     2625.30     2792.14     40.92 o 
  14   1  11       11.07        2.34      4.35 o 
  15   1  11      500.33      521.69     20.51 o 
  16   1  11       26.19       19.76      3.75 o 
  17   1  11      216.00      201.41     10.46 o 
  18   1  11        7.84        1.16      5.58 o 
  19   1  11      361.49      418.44     24.26 o 
  20   1  11        0.33        3.48      5.66 o 
  21   1  11      248.88      264.52     18.04 o 
  22   1  11        2.08       -0.29      6.04 o 
   0   2  11        5.60       15.27      2.98 o 
   1   2  11      283.88      289.52     13.36 o 
   2   2  11        2.84        9.72      2.18 o 
   3   2  11      490.30      464.25     18.18 o 
   4   2  11        2.55       -0.04      7.78 o 
   5   2  11       60.58       52.35      5.47 o 
   6   2  11        1.94       -1.68      1.68 o 
   7   2  11        1.90        5.29      4.54 o 
   8   2  11       49.78       48.99      2.81 o 
   9   2  11      306.32      273.00      5.75 o 
  10   2  11        9.14        8.98      1.92 o 
  11   2  11       25.17       20.16      6.02 o 
  12   2  11      375.99      369.07      7.72 o 
  13   2  11        6.17       -1.57      7.07 o 
  14   2  11       14.30       11.15      3.60 o 
  15   2  11       16.35       16.84      3.86 o 
  16   2  11       43.69       44.90      4.28 o 
  17   2  11        7.75        5.77     10.36 o 
  18   2  11       23.10       13.42      5.36 o 
  19   2  11        0.61       -1.98      6.41 o 
  20   2  11       47.34       44.57      9.42 o 
  21   2  11        2.47        0.53      6.43 o 
  22   2  11        4.09        0.26      7.92 o 
   1   3  11     1048.33      971.25     24.52 o 
   2   3  11       25.15       26.81      7.78 o 
   3   3  11     1508.28     1418.93     20.13 o 
   4   3  11        2.29        4.41      1.54 o 
   5   3  11     1846.72     1818.14     23.71 o 
   6   3  11       29.92       26.03      7.07 o 
   7   3  11      511.39      470.51     12.02 o 
   8   3  11     1069.42     1065.66     24.41 o 
   9   3  11     1626.50     1608.42     26.90 o 
  10   3  11       48.96       45.74      4.16 o 
  11   3  11     1081.80     1089.66     18.34 o 
  12   3  11        6.67        4.65      3.11 o 
  13   3  11     1745.84     1836.30     28.30 o 
  14   3  11       69.49       67.74      4.14 o 
  15   3  11      418.72      429.26     15.89 o 
  16   3  11        0.95        0.58      8.34 o 
  17   3  11      217.03      187.14      6.64 o 
  18   3  11       20.88       13.08      4.81 o 
  19   3  11      172.10      163.05     20.32 o 
  20   3  11        1.04        6.67      8.07 o 
  21   3  11      307.86      315.13     22.65 o 
  22   3  11        2.03       16.42      7.61 o 
   0   4  11      141.96      124.99      5.13 o 
   1   4  11      956.82      942.13     18.18 o 
   2   4  11        7.48        1.63      2.57 o 
   3   4  11       57.02       48.72      3.34 o 
   4   4  11     1402.19     1350.44     21.09 o 
   5   4  11       49.91       52.45      8.53 o 
   6   4  11        4.25        3.54      4.18 o 
   7   4  11       22.77       14.39      4.71 o 
   8   4  11       34.24       32.64      4.78 o 
   9   4  11        4.81       -2.63      3.58 o 
  10   4  11       25.16       25.26      6.18 o 
  11   4  11       23.76        7.47      8.56 o 
  12   4  11      116.94      106.09      4.70 o 
  13   4  11        5.01        5.25      4.34 o 
  14   4  11       17.89       17.48      6.38 o 
  15   4  11        3.77        2.80      4.45 o 
  16   4  11       63.43       65.95      7.80 o 
  17   4  11       79.97       91.89     16.62 o 
  18   4  11       14.42       27.56      5.93 o 
  19   4  11       14.54       19.03      7.32 o 
  20   4  11        1.69       -3.74      6.91 o 
  21   4  11       17.29       25.70     20.74 o 
   1   5  11     3013.41     2896.37     58.05 o 
   2   5  11     1196.34     1197.45     21.64 o 
   3   5  11     2993.63     3051.01     54.88 o 
   4   5  11       16.35       15.83      5.64 o 
   5   5  11     2083.38     2107.49     41.12 o 
   6   5  11       37.30       33.61      4.99 o 
   7   5  11     1113.29     1186.01     22.15 o 
   8   5  11      325.11      281.83     21.62 o 
   9   5  11     1070.32     1130.82     21.61 o 
  10   5  11      255.26      226.77     10.34 o 
  11   5  11      378.31      410.66     24.52 o 
  12   5  11        0.79       -0.31      3.35 o 
  13   5  11      161.88      159.21      6.10 o 
  14   5  11       33.89       45.84      4.99 o 
  15   5  11      278.05      273.54     27.16 o 
  16   5  11      134.86      142.45      7.22 o 
  17   5  11      194.09      187.72     12.68 o 
  18   5  11        0.20        1.62      6.14 o 
  19   5  11      190.09      206.75     32.24 o 
  20   5  11       21.85       20.19     11.78 o 
   0   6  11      411.88      475.41     18.30 o 
   1   6  11      124.47      117.58      7.45 o 
   2   6  11      608.59      656.68     16.26 o 
   3   6  11      285.23      270.18     12.55 o 
   4   6  11      206.84      203.18      9.23 o 
   5   6  11        6.80       -0.58      4.74 o 
   6   6  11      195.27      218.35     32.07 o 
   7   6  11       36.61       35.94      5.86 o 
   8   6  11       66.71       63.23     11.64 o 
   9   6  11       65.69       75.00      6.42 o 
  10   6  11       61.97       58.40      5.86 o 
  11   6  11       13.38       10.53      5.13 o 
  12   6  11        1.73        0.82      9.05 o 
  13   6  11       10.26       15.05      5.27 o 
  14   6  11       11.80       15.29      8.20 o 
  15   6  11       42.34       53.55      5.87 o 
  16   6  11       15.55       19.45      5.80 o 
  17   6  11        0.90        3.89     11.78 o 
  18   6  11       15.21       19.59      6.02 o 
  19   6  11        8.97       22.91     17.16 o 
   1   7  11      344.41      351.39     10.73 o 
   2   7  11        3.96        7.34      7.27 o 
   3   7  11     1402.45     1502.67     31.43 o 
   4   7  11        1.02        6.32     10.16 o 
   5   7  11      777.88      797.73     18.60 o 
   6   7  11        3.04       -5.89     14.36 o 
   7   7  11      206.05      203.99      8.51 o 
   8   7  11        1.92        4.71      6.28 o 
   9   7  11      333.92      375.30     12.80 o 
  10   7  11        4.02       -2.08      6.09 o 
  11   7  11      325.07      332.40     11.28 o 
  12   7  11        3.57        1.92     13.96 o 
  13   7  11       93.51       95.71      9.68 o 
  14   7  11        9.55       11.43      5.78 o 
  15   7  11      163.93      161.21     10.19 o 
  16   7  11        2.09        6.47      8.08 o 
  17   7  11       40.13       46.86     15.15 o 
  18   7  11        1.86       -0.18     18.40 o 
   0   8  11       14.07        3.64      7.64 o 
   1   8  11       53.42       70.00     19.44 o 
   2   8  11      207.85      198.83     21.35 o 
   3   8  11       46.14       36.86      7.00 o 
   4   8  11        0.55       -1.62      6.41 o 
   5   8  11        2.30       14.35      9.87 o 
   6   8  11       12.40       13.89      6.14 o 
   7   8  11        0.09        2.39      8.16 o 
   8   8  11        4.14       13.09      7.29 o 
   9   8  11        2.06       -0.84     10.89 o 
  10   8  11       68.28       61.58      9.93 o 
  11   8  11        0.36       -3.64     11.23 o 
  12   8  11        0.41       -8.63     10.54 o 
  13   8  11        7.89       14.25     10.67 o 
  14   8  11       27.35       40.15      9.13 o 
  15   8  11        1.08       29.31      9.97 o 
  16   8  11        0.45       -4.69     20.25 o 
   1   9  11      121.79      107.30     16.35 o 
   2   9  11       10.26       10.71      5.89 o 
   3   9  11      212.27      189.03      9.99 o 
   4   9  11        2.78       14.90     11.63 o 
   5   9  11      302.59      353.09     13.25 o 
   6   9  11       36.79       36.80      8.45 o 
   7   9  11      113.38      108.15      8.36 o 
   8   9  11      107.54      106.92     10.40 o 
   9   9  11      209.15      183.52     10.21 o 
  10   9  11       10.07       11.27      6.70 o 
  11   9  11      319.14      290.96     16.55 o 
  12   9  11       13.23       31.78     10.47 o 
  13   9  11      301.48      230.32     16.95 o 
  14   9  11        2.23       11.18     12.09 o 
   0  10  11       22.49        7.96     10.55 o 
   1  10  11        0.14       -6.32     12.74 o 
   2  10  11       36.33       26.21      7.02 o 
   3  10  11       10.56        2.67      7.92 o 
   4  10  11       78.29       72.98     10.08 o 
   5  10  11       10.90       12.34     10.91 o 
   6  10  11      105.51       90.55     18.88 o 
   7  10  11       11.15       18.58      6.94 o 
   8  10  11       52.73       45.55      7.75 o 
   9  10  11        5.06       16.40      7.52 o 
  10  10  11       21.66       20.05     24.34 o 
  11  10  11        8.75       15.56     11.15 o 
   1  11  11       86.00       92.03     10.99 o 
   2  11  11        0.61        9.97      7.81 o 
   3  11  11       73.82       65.18      9.21 o 
   4  11  11        0.81       -0.66      9.52 o 
   5  11  11      121.32       99.12      9.23 o 
   6  11  11        2.31       14.63      7.72 o 
   0   0  12     5919.26     5865.99    137.50 o 
   1   0  12      198.73      210.89      5.54 o 
   2   0  12     3240.43     2940.89     46.10 o 
   3   0  12       46.18       51.98      3.02 o 
   4   0  12     2844.49     2714.73     42.17 o 
   5   0  12       14.07       18.58      2.47 o 
   6   0  12     2487.30     2325.00     40.84 o 
   7   0  12      202.76      214.21      7.83 o 
   8   0  12     1849.09     1895.80     35.09 o 
   9   0  12      358.49      367.38     10.24 o 
  10   0  12       49.02       53.35      5.86 o 
  11   0  12        7.80       13.13      5.82 o 
  12   0  12       32.29       34.95      5.42 o 
  13   0  12      215.61      231.24      8.70 o 
  14   0  12       15.17       12.73      3.67 o 
  15   0  12       73.62       81.37      6.18 o 
  16   0  12      410.58      421.07     12.53 o 
  17   0  12       10.38       10.14      8.36 o 
  18   0  12       21.64       41.78     10.62 o 
  19   0  12       32.68       53.06     10.84 o 
  20   0  12      256.07      303.45     18.60 o 
  21   0  12        0.37        7.96      8.73 o 
  22   0  12       60.03       44.81      9.71 o 
   1   1  12       55.36       64.41      2.88 o 
   2   1  12       25.22       16.36      3.07 o 
   3   1  12       15.87       10.43      1.89 o 
   4   1  12      279.75      285.88      5.42 o 
   5   1  12      622.04      618.04      9.33 o 
   6   1  12       21.20       20.97      3.44 o 
   7   1  12      948.29     1001.55     16.32 o 
   8   1  12      101.58       85.01     10.75 o 
   9   1  12       44.01       50.46     10.73 o 
  10   1  12       40.57       42.08      3.50 o 
  11   1  12       84.19       88.73      3.98 o 
  12   1  12       26.28       25.31      3.61 o 
  13   1  12      200.37      193.72      6.12 o 
  14   1  12       65.61       61.12      3.69 o 
  15   1  12       61.57       60.99      3.98 o 
  16   1  12        0.33       -0.95      3.43 o 
  17   1  12       31.55       30.01      5.85 o 
  18   1  12       27.53       16.15     11.96 o 
  19   1  12       35.08       30.89      7.08 o 
  20   1  12        6.00       15.82     15.49 o 
  21   1  12        0.52       -1.05     10.02 o 
  22   1  12        3.99       10.89     14.18 o 
   0   2  12     1611.34     1457.82     29.30 o 
   1   2  12       64.51       66.42      3.84 o 
   2   2  12     2020.11     1877.95     23.95 o 
   3   2  12       18.28       24.92      3.67 o 
   4   2  12     2247.84     2217.12     45.36 o 
   5   2  12       32.69       27.69      2.61 o 
   6   2  12     2548.35     2577.80     33.15 o 
   7   2  12       18.19       11.80      3.29 o 
   8   2  12      749.77      793.35     15.60 o 
   9   2  12       38.60       25.42      5.62 o 
  10   2  12     1173.68     1181.19     18.72 o 
  11   2  12        0.36        3.43      3.40 o 
  12   2  12     3353.72     3601.42     50.38 o 
  13   2  12        6.74       17.02     10.00 o 
  14   2  12     1038.08     1119.70     19.44 o 
  15   2  12        0.17        3.62      3.84 o 
  16   2  12      292.48      308.24      8.76 o 
  17   2  12        4.14        5.10      4.73 o 
  18   2  12      280.26      284.30     11.13 o 
  19   2  12        0.01       -5.92      8.07 o 
  20   2  12      539.91      586.47     23.77 o 
  21   2  12        4.27        0.48      7.76 o 
   1   3  12      443.72      474.42     10.39 o 
   2   3  12      449.71      452.95     10.16 o 
   3   3  12      105.63      118.36      4.96 o 
   4   3  12       13.42       19.71      4.05 o 
   5   3  12      410.06      449.53     18.56 o 
   6   3  12        6.22        8.50      3.44 o 
   7   3  12       58.53       52.57      4.15 o 
   8   3  12       95.99       84.02      2.42 o 
   9   3  12      140.35      133.22      9.83 o 
  10   3  12       10.94       18.26      3.76 o 
  11   3  12       50.34       57.27     12.97 o 
  12   3  12       37.64       32.44      3.84 o 
  13   3  12       97.74       95.07      5.04 o 
  14   3  12       47.83       38.91      7.80 o 
  15   3  12       15.51       16.71      5.19 o 
  16   3  12       34.92       39.68      5.08 o 
  17   3  12       84.65       73.00      5.28 o 
  18   3  12        3.34        6.58      5.64 o 
  19   3  12       16.89       18.60      6.23 o 
  20   3  12        0.35       -2.26      5.92 o 
  21   3  12        4.57        8.49      7.07 o 
   0   4  12      109.21       99.15      4.18 o 
   1   4  12        4.58        8.55      1.14 o 
   2   4  12      577.46      589.54     11.49 o 
   3   4  12      277.81      271.07      8.51 o 
   4   4  12      502.88      526.30     13.99 o 
   5   4  12      158.72      128.99      5.61 o 
   6   4  12      417.93      428.10      8.74 o 
   7   4  12        3.78        2.71      7.85 o 
   8   4  12      130.68      148.26      4.57 o 
   9   4  12        4.11        1.74      2.18 o 
  10   4  12      956.26      954.05     17.15 o 
  11   4  12        4.18        9.65      3.35 o 
  12   4  12      684.97      717.22     12.95 o 
  13   4  12       23.85       32.16      3.77 o 
  14   4  12      728.43      738.85     21.26 o 
  15   4  12       37.06       35.04      5.95 o 
  16   4  12      210.36      212.97      8.39 o 
  17   4  12        0.01       -3.95      8.91 o 
  18   4  12       98.74       75.32     11.31 o 
  19   4  12        0.87       -4.63      6.69 o 
  20   4  12      156.36      182.08     41.68 o 
   1   5  12       38.92       27.25      3.29 o 
   2   5  12       23.09       22.09      3.48 o 
   3   5  12       27.15       11.87      3.61 o 
   4   5  12        5.87       -0.74     12.13 o 
   5   5  12      175.80      196.27     15.52 o 
   6   5  12       63.54       62.37      6.37 o 
   7   5  12       42.99       49.66      5.47 o 
   8   5  12        3.24       -3.62      4.11 o 
   9   5  12       14.04       15.21      4.24 o 
  10   5  12       25.68       38.93      4.39 o 
  11   5  12        3.08        4.59      7.64 o 
  12   5  12       26.81       24.36      3.57 o 
  13   5  12       11.11        3.39      3.83 o 
  14   5  12       31.73       33.21      4.31 o 
  15   5  12        3.13       -2.09     18.74 o 
  16   5  12        0.69       -5.24      5.24 o 
  17   5  12        0.36       -8.21      8.69 o 
  18   5  12        1.38        3.77     12.38 o 
  19   5  12        0.28       -1.26     16.34 o 
   0   6  12      150.49      161.91     12.15 o 
   1   6  12        4.82        1.91      7.96 o 
   2   6  12     1098.64     1128.79     30.18 o 
   3   6  12       37.57       27.22     12.76 o 
   4   6  12     1818.94     2009.44     77.34 o 
   5   6  12       15.95       17.70      5.79 o 
   6   6  12      911.66      990.87     46.36 o 
   7   6  12        2.03       13.73      6.40 o 
   8   6  12      294.09      338.05     18.65 o 
   9   6  12       11.12       -3.65      9.47 o 
  10   6  12      270.18      282.80     26.36 o 
  11   6  12        3.94        0.20      4.61 o 
  12   6  12      103.32      107.75      5.93 o 
  13   6  12        3.12        1.12      5.01 o 
  14   6  12      351.19      311.31     18.68 o 
  15   6  12      124.64      131.41      8.46 o 
  16   6  12      201.81      166.16     11.01 o 
  17   6  12        0.33       15.27      7.62 o 
  18   6  12      115.17       90.60      7.91 o 
   1   7  12        4.22       -2.73      5.17 o 
   2   7  12      119.55      106.93      8.23 o 
   3   7  12      203.00      214.85      9.29 o 
   4   7  12        7.75        5.80     10.85 o 
   5   7  12       10.80       17.17      6.46 o 
   6   7  12        0.51       12.39      5.91 o 
   7   7  12       26.31       28.24     10.05 o 
   8   7  12        0.16        0.17      5.93 o 
   9   7  12       61.53       70.23      6.65 o 
  10   7  12       15.89       10.38      5.36 o 
  11   7  12       99.86       93.48     16.97 o 
  12   7  12        1.48       -2.23      6.94 o 
  13   7  12       68.13       93.27     10.33 o 
  14   7  12        1.42       -3.68      8.82 o 
  15   7  12       89.70       72.46     10.81 o 
  16   7  12       25.76       25.76      8.15 o 
  17   7  12       18.56       13.73      8.85 o 
   0   8  12       56.97       52.81     10.55 o 
   1   8  12      117.03      109.15      7.14 o 
   2   8  12       84.73       78.35      7.25 o 
   3   8  12        2.11        5.38      6.90 o 
   4   8  12      286.30      276.76     11.43 o 
   5   8  12        4.70       10.75      5.61 o 
   6   8  12      132.37      126.93     16.86 o 
   7   8  12       10.65       11.09      7.04 o 
   8   8  12       48.00       25.60      6.62 o 
   9   8  12       97.85      106.17     22.88 o 
  10   8  12      171.43      153.69     10.10 o 
  11   8  12        0.01       -5.22     27.07 o 
  12   8  12      380.54      299.27     19.34 o 
  13   8  12        6.31       -7.98      7.98 o 
  14   8  12      136.15      101.27     12.15 o 
  15   8  12        0.88       -5.89     10.45 o 
   1   9  12        3.33        0.63      7.43 o 
   2   9  12        6.61        7.33      6.36 o 
   3   9  12       31.09       30.07      6.77 o 
   4   9  12       31.44       20.18      6.42 o 
   5   9  12      114.02      131.01      9.59 o 
   6   9  12        0.79       10.32      6.16 o 
   7   9  12       34.18       39.36      7.84 o 
   8   9  12        1.11       -2.73      6.91 o 
   9   9  12        0.47        1.45      6.78 o 
  10   9  12        1.44        1.84      8.33 o 
  11   9  12       52.44       50.40     23.06 o 
  12   9  12        7.32       -3.51      9.37 o 
  13   9  12      106.09       97.15     13.91 o 
   0  10  12      174.73      172.74     15.54 o 
   1  10  12       22.19       24.66     10.20 o 
   2  10  12       80.69       82.76     17.50 o 
   3  10  12       11.49       19.75      9.68 o 
   4  10  12       59.12       62.06     13.58 o 
   5  10  12        1.98        2.15      7.42 o 
   6  10  12       22.76       20.00      7.04 o 
   7  10  12        3.46       -0.78     11.42 o 
   8  10  12       97.19       81.96     12.37 o 
   9  10  12        1.53       12.89      9.00 o 
   1  11  12       50.77       61.12      9.36 o 
   2  11  12        2.68        0.76      7.41 o 
   3  11  12       42.16       39.34      9.64 o 
   1   1  13     1489.38     1589.10     30.57 o 
   2   1  13      305.39      333.78      6.35 o 
   3   1  13     1627.72     1673.77     25.09 o 
   4   1  13       38.89       37.37      4.18 o 
   5   1  13     2435.09     2560.19     39.99 o 
   6   1  13        0.44        2.11      1.90 o 
   7   1  13     1742.35     1916.10     28.22 o 
   8   1  13       41.85       39.12      7.04 o 
   9   1  13      160.18      164.64      5.29 o 
  10   1  13      351.45      352.47     13.59 o 
  11   1  13      584.45      597.02     10.52 o 
  12   1  13        1.45        0.50      4.14 o 
  13   1  13      783.52      822.34     15.37 o 
  14   1  13        0.02       -3.76      3.76 o 
  15   1  13      364.96      372.29      8.07 o 
  16   1  13        1.37        9.89      5.64 o 
  17   1  13      182.42      168.99      7.48 o 
  18   1  13        0.16       -9.34     21.27 o 
  19   1  13      291.66      310.35     13.80 o 
  20   1  13        0.20       -5.81      5.96 o 
  21   1  13      236.44      232.06     12.90 o 
   0   2  13     1479.34     1500.97     28.22 o 
   1   2  13      255.68      273.43     10.44 o 
   2   2  13       55.46       55.45      5.40 o 
   3   2  13      486.82      464.97      8.90 o 
   4   2  13      184.11      151.67      4.61 o 
   5   2  13      148.98      133.11      4.13 o 
   6   2  13      232.55      216.68      6.21 o 
   7   2  13       47.92       43.28      2.31 o 
   8   2  13       53.16       38.95      4.06 o 
   9   2  13       47.83       52.63      6.80 o 
  10   2  13       19.97        0.12     13.76 o 
  11   2  13      771.88      820.44     35.87 o 
  12   2  13      199.34      185.45      6.81 o 
  13   2  13       24.33       27.86      5.82 o 
  14   2  13       17.84       10.53      4.53 o 
  15   2  13       80.70       75.13      5.63 o 
  16   2  13       25.38       30.23     10.31 o 
  17   2  13       20.52       18.69     14.96 o 
  18   2  13       28.77       56.95     26.87 o 
  19   2  13        0.67      -12.49     12.49 o 
  20   2  13       11.39        2.34      9.04 o 
  21   2  13       11.78       14.18     14.24 o 
   1   3  13        7.91        4.52      5.09 o 
   2   3  13       78.25       80.90      7.28 o 
   3   3  13     1535.65     1588.29     32.09 o 
   4   3  13      213.33      219.75     12.40 o 
   5   3  13      555.38      556.18     20.69 o 
   6   3  13       77.37       71.91      3.28 o 
   7   3  13       90.38      112.32      3.68 o 
   8   3  13       45.63       50.71      6.64 o 
   9   3  13      531.93      537.65     11.26 o 
  10   3  13      181.90      182.75     14.72 o 
  11   3  13     2041.29     2165.35     35.56 o 
  12   3  13       21.81       13.84      4.67 o 
  13   3  13      925.38      954.44     36.36 o 
  14   3  13      195.80      194.45      8.97 o 
  15   3  13      533.23      558.22     12.84 o 
  16   3  13        0.17        1.91      4.37 o 
  17   3  13       39.57       34.20      6.67 o 
  18   3  13       18.73       20.42      6.32 o 
  19   3  13      130.10      125.34     11.97 o 
  20   3  13       23.19        5.78      8.12 o 
   0   4  13      139.13      145.35      8.30 o 
   1   4  13       23.14       31.37      7.64 o 
   2   4  13      119.07      121.96      5.27 o 
   3   4  13       46.14       43.16      3.98 o 
   4   4  13      502.22      508.35     12.51 o 
   5   4  13       51.06       51.17      2.84 o 
   6   4  13       66.55       93.13      3.97 o 
   7   4  13       31.39       36.30      6.87 o 
   8   4  13       37.09       43.68      3.53 o 
   9   4  13       64.39       58.45      7.40 o 
  10   4  13        0.92       -1.00      3.20 o 
  11   4  13       24.91       18.66      9.87 o 
  12   4  13       76.04       64.44      5.42 o 
  13   4  13       13.31        7.24      3.42 o 
  14   4  13       33.82       53.99      8.49 o 
  15   4  13       26.35       23.25      5.46 o 
  16   4  13        6.47        6.53      5.15 o 
  17   4  13        0.49       -2.93      5.64 o 
  18   4  13        5.12       -5.54      5.70 o 
  19   4  13        0.04        3.90      8.69 o 
  20   4  13        1.45        1.86     13.47 o 
   1   5  13     1487.39     1571.62     33.28 o 
   2   5  13        4.33       19.08      5.65 o 
   3   5  13      919.52      992.41     23.01 o 
   4   5  13       25.41       27.25      5.71 o 
   5   5  13     1183.22     1210.45     27.26 o 
   6   5  13       11.30        7.27      3.45 o 
   7   5  13      976.58     1026.23     17.95 o 
   8   5  13       37.79       38.13      3.65 o 
   9   5  13      346.94      363.55      8.90 o 
  10   5  13       17.52       30.66      8.89 o 
  11   5  13       72.54       73.30      4.76 o 
  12   5  13        1.79        3.15      7.09 o 
  13   5  13      203.63      191.86      9.28 o 
  14   5  13       21.03       12.75     13.24 o 
  15   5  13      278.49      285.27     11.82 o 
  16   5  13        0.29        8.53      5.64 o 
  17   5  13      146.77      145.57     14.30 o 
  18   5  13        9.79        2.15     18.00 o 
  19   5  13      157.14      155.12     15.68 o 
   0   6  13      276.93      274.37     15.19 o 
   1   6  13       28.04       21.49      6.32 o 
   2   6  13      233.79      232.07     10.01 o 
   3   6  13        9.37       -1.02      8.74 o 
   4   6  13       96.42      123.42     20.06 o 
   5   6  13        1.32       -0.48      5.39 o 
   6   6  13      133.04      152.71     13.03 o 
   7   6  13       14.05       21.45      5.74 o 
   8   6  13       26.48       33.61      6.06 o 
   9   6  13       35.52       40.13      5.27 o 
  10   6  13       33.50       42.74      5.77 o 
  11   6  13        2.72        0.47      4.34 o 
  12   6  13       15.22       15.96      5.27 o 
  13   6  13        0.07       -6.36      6.36 o 
  14   6  13       41.29       68.88     16.84 o 
  15   6  13       15.16       16.40      6.82 o 
  16   6  13       14.21       19.39      7.37 o 
  17   6  13        1.74        9.01      6.42 o 
  18   6  13       32.19       26.36      9.98 o 
   1   7  13       69.21       67.47      6.53 o 
   2   7  13        0.33        3.58      9.76 o 
   3   7  13      412.17      416.47     21.86 o 
   4   7  13        2.20       -0.73      5.44 o 
   5   7  13      486.05      512.85     32.41 o 
   6   7  13       17.40        9.90      6.62 o 
   7   7  13       35.49       38.76      6.80 o 
   8   7  13        0.31       -3.17      6.51 o 
   9   7  13      143.73      139.45      8.65 o 
  10   7  13        1.55        6.47      7.62 o 
  11   7  13       70.30       57.30      6.22 o 
  12   7  13       14.66        7.54      6.47 o 
  13   7  13      220.69      221.82     29.52 o 
  14   7  13        2.28        4.26      8.73 o 
  15   7  13       43.31       49.73     16.35 o 
  16   7  13        0.05       -4.36      7.76 o 
   0   8  13       14.17       11.27      9.85 o 
   1   8  13        0.18        6.50     10.20 o 
   2   8  13       45.74       52.39      6.83 o 
   3   8  13        2.62        2.63     13.49 o 
   4   8  13       19.74       19.08      7.69 o 
   5   8  13       32.79       26.96      8.58 o 
   6   8  13        0.36        1.21      6.04 o 
   7   8  13       42.57       50.22      7.85 o 
   8   8  13        6.58        2.29      7.34 o 
   9   8  13        7.89       15.51      6.06 o 
  10   8  13       12.17        7.92      6.51 o 
  11   8  13       18.91       24.82     12.98 o 
  12   8  13       14.01       23.57     12.20 o 
  13   8  13        6.91        2.88     10.64 o 
  14   8  13       22.55       31.27     12.19 o 
   1   9  13       99.47      119.69      9.41 o 
   2   9  13        0.28       10.79     10.02 o 
   3   9  13       93.90       90.32      8.36 o 
   4   9  13       47.13       37.66     13.93 o 
   5   9  13      123.97      110.03      8.62 o 
   6   9  13       33.20       26.89      6.63 o 
   7   9  13       67.48       61.96      7.72 o 
   8   9  13        1.81        5.39      7.73 o 
   9   9  13      188.44      184.87     10.45 o 
  10   9  13       96.21       80.34     11.80 o 
  11   9  13      207.91      231.39     19.38 o 
  12   9  13       22.97       20.25     12.16 o 
   0  10  13        1.75       -2.15     11.20 o 
   1  10  13        4.47        1.25      9.64 o 
   2  10  13       37.08       30.45      8.75 o 
   3  10  13        1.92       -3.42      8.72 o 
   4  10  13       56.25       60.76     13.93 o 
   5  10  13        0.77        9.06      7.12 o 
   6  10  13       94.91       96.25     13.57 o 
   7  10  13        1.39       -4.99     10.54 o 
   8  10  13       32.75       25.44      8.24 o 
   0   0  14     1365.40     1322.41     36.23 o 
   1   0  14      215.45      223.25      7.43 o 
   2   0  14     2603.39     2783.27     42.65 o 
   3   0  14       77.18       84.87      3.53 o 
   4   0  14     2523.89     2589.28     46.97 o 
   5   0  14      178.61      220.34      6.22 o 
   6   0  14     2392.88     2581.56     46.86 o 
   7   0  14        9.45       14.11      4.00 o 
   8   0  14      621.78      618.76     15.22 o 
   9   0  14      402.92      427.50     11.85 o 
  10   0  14      348.93      351.33     12.17 o 
  11   0  14       84.29       77.63      7.06 o 
  12   0  14      617.11      679.78     19.92 o 
  13   0  14       16.93       10.14      4.36 o 
  14   0  14      403.22      405.54     12.32 o 
  15   0  14       95.14       77.63      5.71 o 
  16   0  14      387.72      426.48     15.77 o 
  17   0  14       20.28       21.13      7.71 o 
  18   0  14      114.35      113.28     12.19 o 
  19   0  14        9.58        2.58      8.36 o 
  20   0  14      253.00      262.38     17.29 o 
  21   0  14       27.64       25.53     10.98 o 
   1   1  14       40.95       47.91      6.15 o 
   2   1  14       46.55       45.00      5.82 o 
   3   1  14        6.13        2.08      1.92 o 
   4   1  14      153.82      137.13      9.17 o 
   5   1  14       21.61       18.70      2.55 o 
   6   1  14        4.11       -1.90      2.55 o 
   7   1  14        4.45       -1.11      4.18 o 
   8   1  14      110.82      117.19      6.86 o 
   9   1  14        1.29       -2.58      4.71 o 
  10   1  14       40.42       45.34      9.20 o 
  11   1  14       16.63       18.62     11.67 o 
  12   1  14        0.59        5.38      8.85 o 
  13   1  14        0.19        3.54      3.93 o 
  14   1  14       12.31       11.79      4.06 o 
  15   1  14       12.25       10.55      3.69 o 
  16   1  14       31.55       25.76      3.91 o 
  17   1  14       10.16       12.36      8.91 o 
  18   1  14        2.75        4.25      6.64 o 
  19   1  14        0.06        2.72      6.90 o 
  20   1  14       14.66        5.23     15.11 o 
   0   2  14      460.52      500.12     12.80 o 
   1   2  14       67.99       68.10     11.19 o 
   2   2  14     1246.93     1290.25     18.95 o 
   3   2  14      112.80      105.34      5.26 o 
   4   2  14     3514.06     3707.44     60.19 o 
   5   2  14        1.35        5.16      2.63 o 
   6   2  14     1453.32     1547.79     30.90 o 
   7   2  14       61.39       56.78      2.90 o 
   8   2  14      559.66      587.80     12.66 o 
   9   2  14      176.61      200.00      6.69 o 
  10   2  14      987.94     1017.86     18.06 o 
  11   2  14       32.38       39.96      5.64 o 
  12   2  14     1863.77     2014.62     31.81 o 
  13   2  14        7.63        2.19      7.80 o 
  14   2  14      656.25      666.87     21.65 o 
  15   2  14        7.97        0.34      3.31 o 
  16   2  14      215.01      229.91     12.41 o 
  17   2  14       42.79       39.35      6.77 o 
  18   2  14       94.28       88.14     12.55 o 
  19   2  14       22.30       28.90      8.93 o 
  20   2  14      183.30      176.90     12.55 o 
   1   3  14       64.80       61.11      4.57 o 
   2   3  14      333.87      347.43      9.22 o 
   3   3  14        7.91        3.10      7.80 o 
   4   3  14       56.77       65.45      5.10 o 
   5   3  14      265.82      296.29     15.06 o 
   6   3  14       26.76       18.21      3.58 o 
   7   3  14        1.22        1.30     12.00 o 
   8   3  14      299.22      281.59      8.15 o 
   9   3  14        0.13       -5.82      5.82 o 
  10   3  14        2.41        2.58      4.80 o 
  11   3  14       21.10       16.94      6.56 o 
  12   3  14        5.63        3.08      9.24 o 
  13   3  14      414.20      412.10      9.81 o 
  14   3  14       43.75       42.94      7.46 o 
  15   3  14        0.27        3.45      8.14 o 
  16   3  14        3.83        8.10      7.96 o 
  17   3  14        1.55       -0.55      6.14 o 
  18   3  14        7.92        8.84      7.65 o 
  19   3  14        1.94        2.29      8.65 o 
  20   3  14        4.32        3.34     17.62 o 
   0   4  14     1607.60     1719.77     41.32 o 
   1   4  14       52.45       61.89      8.86 o 
   2   4  14     1395.77     1530.53     23.03 o 
   3   4  14       28.15       30.03      9.29 o 
   4   4  14     1453.34     1527.48     23.66 o 
   5   4  14        0.02        3.37      5.80 o 
   6   4  14      959.79      989.99     17.30 o 
   7   4  14      158.61      162.89      5.48 o 
   8   4  14      678.75      756.89     27.83 o 
   9   4  14      210.29      201.67      7.25 o 
  10   4  14      543.10      596.57     13.20 o 
  11   4  14        0.38        3.27      5.25 o 
  12   4  14      271.51      249.82      8.49 o 
  13   4  14       89.32       96.49      9.57 o 
  14   4  14      381.64      354.86     15.04 o 
  15   4  14        1.44        1.10     11.11 o 
  16   4  14       77.47       63.59      7.81 o 
  17   4  14        2.11       12.54      5.83 o 
  18   4  14      112.56       88.86     17.52 o 
  19   4  14        2.55        2.02      8.01 o 
   1   5  14        2.69       -0.37      6.69 o 
   2   5  14        9.94       -3.21      4.20 o 
   3   5  14        0.35       -3.04      8.34 o 
   4   5  14       12.58        5.60      7.09 o 
   5   5  14      136.22      137.26      8.42 o 
   6   5  14       15.82        6.61      7.65 o 
   7   5  14       15.67       17.74      6.75 o 
   8   5  14      187.03      204.57      7.52 o 
   9   5  14       20.66        9.01      5.27 o 
  10   5  14        9.76        5.12      4.88 o 
  11   5  14        0.21       -6.94      6.94 o 
  12   5  14        1.29        2.15      5.11 o 
  13   5  14      130.87      108.06      8.91 o 
  14   5  14        0.19       -1.33      6.25 o 
  15   5  14        3.41       11.37      6.46 o 
  16   5  14        6.92       -0.55      3.34 o 
  17   5  14        4.44        2.40     11.40 o 
  18   5  14        3.73       -6.49     12.93 o 
   0   6  14     1029.57     1041.96     34.56 o 
   1   6  14       12.13        6.00      5.89 o 
   2   6  14     1202.89     1261.52     29.30 o 
   3   6  14       15.34       21.69      6.82 o 
   4   6  14      751.91      810.45     21.14 o 
   5   6  14        7.59       11.33      5.51 o 
   6   6  14      687.38      702.15     29.25 o 
   7   6  14       33.69       24.84      6.17 o 
   8   6  14      260.16      283.92     31.86 o 
   9   6  14       62.97       72.43      6.76 o 
  10   6  14      200.57      222.05      9.69 o 
  11   6  14        8.33        6.03      6.18 o 
  12   6  14       26.23       28.91      7.60 o 
  13   6  14       37.40       47.41      6.48 o 
  14   6  14      204.16      185.03     10.45 o 
  15   6  14        1.12       -0.55      6.47 o 
  16   6  14       31.43       31.68     11.13 o 
  17   6  14        0.99       11.12      7.05 o 
   1   7  14      192.79      180.54     22.37 o 
   2   7  14       36.00       22.03      6.68 o 
   3   7  14      111.62       92.99      8.24 o 
   4   7  14       55.18       53.65      7.28 o 
   5   7  14        2.56       -1.40      6.22 o 
   6   7  14        3.10        4.19      6.37 o 
   7   7  14       11.11       12.77      7.22 o 
   8   7  14       98.71       95.77     10.22 o 
   9   7  14        8.28       12.90      8.74 o 
  10   7  14       28.82       23.79      6.44 o 
  11   7  14        0.36       -2.11      5.41 o 
  12   7  14        0.96        1.07      9.98 o 
  13   7  14        6.32       11.17      9.65 o 
  14   7  14       18.61        5.03      9.17 o 
  15   7  14       18.26       23.48     12.16 o 
   0   8  14       79.05       83.80     11.86 o 
   1   8  14       36.27       31.28      7.04 o 
   2   8  14       39.96       47.25      7.61 o 
   3   8  14        0.01        4.39      6.63 o 
   4   8  14      411.81      469.88     16.12 o 
   5   8  14       12.40        3.48      8.11 o 
   6   8  14      167.60      185.43     10.17 o 
   7   8  14        1.48       -4.86     11.83 o 
   8   8  14      124.07      113.69      9.26 o 
   9   8  14        0.96        9.84      6.51 o 
  10   8  14      153.20      131.42     20.65 o 
  11   8  14       44.16       27.21     10.22 o 
  12   8  14      438.39      456.20     39.00 o 
  13   8  14        0.72        0.30     13.94 o 
   1   9  14        3.42       -1.37      6.29 o 
   2   9  14       17.94       22.21      6.63 o 
   3   9  14       69.78       61.13      7.58 o 
   4   9  14        3.98       -5.57     11.23 o 
   5   9  14       40.60       38.71      7.40 o 
   6   9  14        0.02        9.51      7.42 o 
   7   9  14       15.52       13.07      8.53 o 
   8   9  14        1.05       15.53      8.44 o 
   9   9  14        0.94       -6.61      6.61 o 
  10   9  14        5.41        9.11      8.71 o 
   0  10  14      170.59      166.29     16.23 o 
   1  10  14       13.38       19.09     10.67 o 
   2  10  14       30.30       28.29     10.41 o 
   3  10  14        2.68       -3.54     11.63 o 
   4  10  14      118.65       91.61     25.59 o 
   5  10  14        2.22       -2.25      7.88 o 
   6  10  14       68.88       54.31     10.04 o 
   1   1  15     1204.57     1262.16     17.62 o 
   2   1  15      185.24      203.67      6.28 o 
   3   1  15     2236.88     2397.48     31.91 o 
   4   1  15       14.02       24.04      4.82 o 
   5   1  15      906.76      922.89     15.62 o 
   6   1  15       53.03       58.01      8.58 o 
   7   1  15      508.32      545.10     11.65 o 
   8   1  15      315.27      363.46     17.38 o 
   9   1  15      414.39      459.61     13.07 o 
  10   1  15       83.25       87.41      4.62 o 
  11   1  15      776.11      843.84     23.94 o 
  12   1  15       31.61       23.16      4.33 o 
  13   1  15      147.65      168.73     18.54 o 
  14   1  15        6.31       -1.36      3.86 o 
  15   1  15      235.53      224.95      9.16 o 
  16   1  15       37.77       41.77      4.94 o 
  17   1  15      205.33      206.06     10.66 o 
  18   1  15        0.67       -2.45      6.30 o 
  19   1  15      112.08      103.05     10.26 o 
  20   1  15        4.66        6.58      9.64 o 
   0   2  15     1309.17     1465.16     29.33 o 
   1   2  15      108.48      113.50      4.31 o 
   2   2  15       17.68       13.45      3.47 o 
   3   2  15      336.67      339.05      8.60 o 
   4   2  15       71.60       57.65      7.35 o 
   5   2  15      122.35       99.74      7.19 o 
   6   2  15       24.40       24.43      3.46 o 
   7   2  15       12.64       11.21     11.85 o 
   8   2  15      180.25      172.75      6.85 o 
   9   2  15       21.38       25.67      6.80 o 
  10   2  15      157.71      151.41      9.73 o 
  11   2  15       29.56       16.73      4.31 o 
  12   2  15       45.16       39.87      9.69 o 
  13   2  15        5.43        4.03      5.62 o 
  14   2  15       20.40       16.85      4.67 o 
  15   2  15        9.51        6.24      5.50 o 
  16   2  15        2.00       -2.54      5.57 o 
  17   2  15       39.32       43.83      7.50 o 
  18   2  15        0.78       -7.06      7.06 o 
  19   2  15        0.77       13.35      7.71 o 
   1   3  15      202.83      195.14      7.18 o 
   2   3  15      178.44      177.40      6.96 o 
   3   3  15     1320.21     1358.35     25.43 o 
   4   3  15       24.88       34.17     14.31 o 
   5   3  15     1501.52     1564.53     26.23 o 
   6   3  15       11.08        4.86      3.33 o 
   7   3  15     1099.34     1163.30     23.18 o 
   8   3  15      376.70      404.88     33.83 o 
   9   3  15      227.33      233.03      8.79 o 
  10   3  15       71.17       57.33      5.68 o 
  11   3  15     1035.59     1109.35     79.04 o 
  12   3  15        6.32       -1.36     15.25 o 
  13   3  15      785.02      792.73     25.30 o 
  14   3  15       10.21       22.00      4.63 o 
  15   3  15      428.00      422.02     11.35 o 
  16   3  15       15.12        0.37      5.47 o 
  17   3  15       55.77       35.38      9.76 o 
  18   3  15       22.66       46.37     10.63 o 
  19   3  15      166.54      173.84     12.78 o 
   0   4  15      317.79      295.72     11.80 o 
   1   4  15        1.56       -2.05      4.36 o 
   2   4  15        1.01       -0.60      5.78 o 
   3   4  15       76.33       91.80      9.04 o 
   4   4  15      109.51       96.14     12.01 o 
   5   4  15       34.34       36.01      4.16 o 
   6   4  15       54.45       51.97      4.55 o 
   7   4  15        8.42       -2.04      4.76 o 
   8   4  15       46.94       47.05      5.58 o 
   9   4  15       55.56       64.93      6.26 o 
  10   4  15        3.25       -5.05      5.05 o 
  11   4  15        4.76        4.00      4.36 o 
  12   4  15      284.46      288.92     13.91 o 
  13   4  15       11.21       14.82     12.22 o 
  14   4  15       24.18       25.77     10.49 o 
  15   4  15        5.09        8.71      8.19 o 
  16   4  15       14.21        8.86      6.51 o 
  17   4  15        4.14        6.58     18.22 o 
  18   4  15        3.19        0.16     12.34 o 
   1   5  15      227.81      245.47     13.16 o 
   2   5  15        3.99        4.15      7.11 o 
   3   5  15      690.84      739.16     15.43 o 
   4   5  15       20.19       27.36     14.96 o 
   5   5  15      411.25      434.02     10.63 o 
   6   5  15        5.56        4.83      5.44 o 
   7   5  15      222.97      236.95      8.08 o 
   8   5  15      166.26      195.46      7.72 o 
   9   5  15      159.47      170.01     19.27 o 
  10   5  15       40.79       36.98      5.45 o 
  11   5  15      255.86      251.61     10.30 o 
  12   5  15        9.37        0.45      5.87 o 
  13   5  15      254.95      264.87      9.85 o 
  14   5  15       36.24       30.63      6.62 o 
  15   5  15      248.25      254.13     26.54 o 
  16   5  15        9.30        6.52      7.12 o 
  17   5  15       53.10       54.65     13.36 o 
   0   6  15        8.18        5.05      9.78 o 
   1   6  15        2.41        6.91      6.45 o 
   2   6  15        6.28        5.22      5.98 o 
   3   6  15        3.63       -1.27      5.43 o 
   4   6  15       15.69       23.78     12.49 o 
   5   6  15        1.16        3.99      5.51 o 
   6   6  15        7.87       12.36      5.66 o 
   7   6  15        1.63        3.92      5.24 o 
   8   6  15       14.88       15.52      5.75 o 
   9   6  15        0.75       10.41      5.27 o 
  10   6  15        7.59       11.61      5.68 o 
  11   6  15        0.51       10.72      5.73 o 
  12   6  15        3.59        1.57      3.18 o 
  13   6  15        6.16        7.51      6.56 o 
  14   6  15       37.16       14.80      6.77 o 
  15   6  15        0.02       10.31      7.52 o 
  16   6  15        6.37       11.74     15.25 o 
   1   7  15      233.22      234.14     11.15 o 
   2   7  15       14.75       10.58      6.41 o 
   3   7  15      326.41      265.58     20.23 o 
   4   7  15       18.96       20.99      7.14 o 
   5   7  15      468.62      528.17     22.40 o 
   6   7  15        0.24        6.95      5.76 o 
   7   7  15      236.38      261.68     15.83 o 
   8   7  15       48.59       59.70      9.64 o 
   9   7  15       74.89       60.28     15.91 o 
  10   7  15        2.20        4.53      7.25 o 
  11   7  15      196.89      178.54      9.41 o 
  12   7  15       16.45       -1.03     13.40 o 
  13   7  15      360.59      328.09     33.58 o 
  14   7  15        4.93       13.25      9.97 o 
   0   8  15        0.78       -7.24     12.29 o 
   1   8  15       23.95       23.41      6.86 o 
   2   8  15       66.51       64.78      9.14 o 
   3   8  15        0.06       -7.03      7.03 o 
   4   8  15      163.51      163.60     11.04 o 
   5   8  15        1.59        3.63     11.45 o 
   6   8  15      131.97      145.15     17.17 o 
   7   8  15       14.41        7.38      7.78 o 
   8   8  15        1.01       -6.76      6.76 o 
   9   8  15       49.11       50.05      7.28 o 
  10   8  15       23.61       15.17      5.77 o 
  11   8  15        0.07       -2.35     14.34 o 
  12   8  15       49.21       72.23     20.95 o 
   1   9  15      119.07      113.41     15.10 o 
   2   9  15       19.87       17.60      8.08 o 
   3   9  15       89.27       95.31     14.33 o 
   4   9  15        0.50       -3.54      7.43 o 
   5   9  15      137.14      115.59      9.96 o 
   6   9  15       24.06       17.06      8.45 o 
   7   9  15      139.39      124.06      9.76 o 
   8   9  15        0.98        7.83      7.47 o 
   9   9  15       42.63       35.37      9.16 o 
   0  10  15        2.90       13.42     12.69 o 
   1  10  15        0.20       24.16     10.42 o 
   2  10  15       20.53       16.18      8.35 o 
   3  10  15       11.14        4.97      7.68 o 
   0   0  16     1847.73     1925.37     53.85 o 
   1   0  16      429.09      491.40     13.56 o 
   2   0  16      353.71      348.54     10.68 o 
   3   0  16       89.10       94.62      5.57 o 
   4   0  16     2164.20     2282.22     44.02 o 
   5   0  16       10.82        7.24      2.55 o 
   6   0  16      106.46      115.73      6.15 o 
   7   0  16        2.02        9.09      4.36 o 
   8   0  16      496.31      575.19     14.66 o 
   9   0  16      130.86      106.10      6.69 o 
  10   0  16      592.18      694.67     20.14 o 
  11   0  16       32.48       21.82      5.53 o 
  12   0  16     1330.99     1499.89     38.52 o 
  13   0  16        8.68        4.00      4.73 o 
  14   0  16      283.69      285.17     10.30 o 
  15   0  16       13.82        2.58      5.85 o 
  16   0  16      281.16      279.39     17.22 o 
  17   0  16       38.65       72.66     20.47 o 
  18   0  16      293.28      323.08     28.11 o 
  19   0  16       11.91       -5.78     20.25 o 
   1   1  16      294.51      322.91      7.27 o 
   2   1  16       78.40       74.83      5.42 o 
   3   1  16        0.71       -0.18      3.82 o 
   4   1  16        0.19       -3.76      3.76 o 
   5   1  16      276.95      300.83      6.98 o 
   6   1  16       14.04        5.91      6.33 o 
   7   1  16      432.76      493.57     11.95 o 
   8   1  16        0.32        4.26      3.51 o 
   9   1  16        0.06        3.10      3.56 o 
  10   1  16        7.66       10.56      3.05 o 
  11   1  16       27.92       29.36      4.38 o 
  12   1  16       26.27       22.50      4.59 o 
  13   1  16       63.44       56.45      4.93 o 
  14   1  16       15.20        4.68      4.26 o 
  15   1  16        1.34       -0.35      4.19 o 
  16   1  16        9.57       24.54     10.89 o 
  17   1  16       16.58       14.39      6.60 o 
  18   1  16        0.79       -1.30      9.78 o 
  19   1  16       12.84        6.76     11.60 o 
   0   2  16       36.28       37.02      4.65 o 
   1   2  16        9.89       16.71      6.36 o 
   2   2  16      214.55      226.95      6.10 o 
   3   2  16      172.75      201.24      6.50 o 
   4   2  16     1363.20     1466.29     25.39 o 
   5   2  16       23.08       34.80      4.30 o 
   6   2  16      299.53      353.96     17.66 o 
   7   2  16       60.35       55.33      6.01 o 
   8   2  16      181.70      198.48      6.76 o 
   9   2  16       66.54       63.20      7.26 o 
  10   2  16      253.25      258.43     18.60 o 
  11   2  16       60.62       62.76      4.56 o 
  12   2  16      194.38      188.93     18.76 o 
  13   2  16        0.40       -0.23      4.22 o 
  14   2  16      251.57      271.13     21.42 o 
  15   2  16       26.73       30.56      6.21 o 
  16   2  16       81.14       72.81      7.50 o 
  17   2  16        1.42       17.95      6.56 o 
  18   2  16       64.32       71.34      9.31 o 
  19   2  16        5.31       -5.52     13.65 o 
   1   3  16       10.21       13.39     11.27 o 
   2   3  16       51.31       62.78      5.35 o 
   3   3  16        5.28       13.41      4.80 o 
   4   3  16       70.26       72.05     12.82 o 
   5   3  16        0.13       -0.36      3.26 o 
   6   3  16        3.37        5.78      5.31 o 
   7   3  16        0.56       -4.35      4.84 o 
   8   3  16       30.01       46.17      7.51 o 
   9   3  16       21.77       13.53     15.07 o 
  10   3  16      192.37      189.29      8.44 o 
  11   3  16        0.56       -2.31      5.37 o 
  12   3  16        0.52        4.46      5.56 o 
  13   3  16       21.84       19.23      5.98 o 
  14   3  16       26.02       21.39      4.56 o 
  15   3  16        4.18        2.91      5.69 o 
  16   3  16        6.73        2.11      8.00 o 
  17   3  16        7.05        1.06     10.34 o 
  18   3  16        1.31       -5.86      9.17 o 
   0   4  16      315.30      344.14     13.44 o 
   1   4  16        1.86       -2.46      5.11 o 
   2   4  16      712.68      795.80     16.72 o 
   3   4  16       80.07       78.67      5.19 o 
   4   4  16      820.75      890.37     20.00 o 
   5   4  16        1.02        7.06      4.36 o 
   6   4  16     1042.69     1185.52     22.35 o 
   7   4  16       32.50       23.97      7.24 o 
   8   4  16      218.67      227.95     10.96 o 
   9   4  16        2.30        6.69      4.98 o 
  10   4  16      336.34      350.25     13.22 o 
  11   4  16       78.91       65.04      6.27 o 
  12   4  16      257.89      274.99     17.37 o 
  13   4  16       23.29       11.83      4.84 o 
  14   4  16      473.78      479.18     15.25 o 
  15   4  16       10.16        3.59      7.44 o 
  16   4  16       70.83       67.78      8.80 o 
  17   4  16        0.16       -4.70      6.02 o 
   1   5  16       25.15       19.59      4.77 o 
   2   5  16        2.85        2.44      5.65 o 
   3   5  16       26.30       42.58      5.52 o 
   4   5  16        7.23       15.27     14.18 o 
   5   5  16        5.93        2.74      4.56 o 
   6   5  16        2.00        4.54      4.75 o 
   7   5  16       30.25       44.32      6.33 o 
   8   5  16       51.44       42.53      5.63 o 
   9   5  16        1.09        3.26      4.89 o 
  10   5  16        0.48        0.74      4.91 o 
  11   5  16      138.48      142.63      9.53 o 
  12   5  16       45.22       31.25      5.52 o 
  13   5  16       87.03       92.69     12.13 o 
  14   5  16        1.40        5.37     16.58 o 
  15   5  16       34.31       36.26     15.44 o 
  16   5  16        7.69        1.47      3.51 o 
   0   6  16      221.62      255.61     12.19 o 
   1   6  16        0.03       -0.92      5.77 o 
   2   6  16       93.52       74.33      6.49 o 
   3   6  16      109.54      130.75      7.41 o 
   4   6  16       71.21       80.65     13.78 o 
   5   6  16       48.96       52.35      7.20 o 
   6   6  16       75.61       65.15     12.58 o 
   7   6  16        4.97        3.23      5.79 o 
   8   6  16       56.94       47.61     15.11 o 
   9   6  16       37.99       39.46      6.67 o 
  10   6  16       84.87       93.03     12.48 o 
  11   6  16      110.72       99.07      9.49 o 
  12   6  16      166.18      115.59     12.64 o 
  13   6  16       13.85       26.11      8.22 o 
  14   6  16      188.03      187.56     28.00 o 
  15   6  16       41.14       30.50     17.02 o 
   1   7  16       14.20        1.97      6.10 o 
   2   7  16       42.94       40.42      7.49 o 
   3   7  16       13.36       13.57      6.03 o 
   4   7  16      130.00      128.88      7.95 o 
   5   7  16       63.85       63.06      9.98 o 
   6   7  16        0.50        4.63      8.49 o 
   7   7  16       89.24       71.22      7.65 o 
   8   7  16        0.07       -3.72      6.15 o 
   9   7  16        4.34        0.50      6.21 o 
  10   7  16       65.28       62.41      8.37 o 
  11   7  16        0.76        1.05      8.89 o 
  12   7  16        5.36        6.35      9.38 o 
  13   7  16        7.58       12.61      8.07 o 
   0   8  16       61.17       37.71     11.02 o 
   1   8  16       11.88        5.45     10.67 o 
   2   8  16       51.74       50.39      7.77 o 
   3   8  16        9.68       -3.55      7.09 o 
   4   8  16      165.71      163.94     10.64 o 
   5   8  16       34.27       47.51      8.04 o 
   6   8  16      130.67      153.96      9.60 o 
   7   8  16        5.68        4.76      6.67 o 
   8   8  16      105.02       94.22     11.46 o 
   9   8  16       58.17       48.10      8.36 o 
  10   8  16       47.12       41.64      8.68 o 
  11   8  16       13.40        9.70      9.10 o 
   1   9  16        1.37       -3.55      7.74 o 
   2   9  16        4.38       13.12      9.45 o 
   3   9  16       92.98       85.22     15.10 o 
   4   9  16        0.70        9.17      7.35 o 
   5   9  16       31.16       28.70      8.43 o 
   6   9  16        0.02       -8.20      8.20 o 
   7   9  16        0.34       10.87      7.88 o 
   1   1  17       97.10      109.25     11.70 o 
   2   1  17      317.66      338.55      8.18 o 
   3   1  17      922.64     1009.78     26.74 o 
   4   1  17        0.01        0.84      3.70 o 
   5   1  17      578.04      625.28     23.00 o 
   6   1  17        7.65        1.02      4.13 o 
   7   1  17      180.90      177.68      8.59 o 
   8   1  17        1.84        6.04      5.49 o 
   9   1  17      288.70      290.53     10.17 o 
  10   1  17       20.77       14.63      5.31 o 
  11   1  17      724.35      746.14     21.29 o 
  12   1  17       20.06       24.11      5.41 o 
  13   1  17      507.48      509.23     19.46 o 
  14   1  17        1.14        4.02      8.56 o 
  15   1  17      286.69      211.29     10.32 o 
  16   1  17      101.88       98.01     22.04 o 
  17   1  17      133.58      128.60     15.49 o 
  18   1  17        0.40        1.56      9.60 o 
   0   2  17      119.87      122.40      6.77 o 
   1   2  17       96.11       96.77      6.58 o 
   2   2  17        5.75        9.87      4.00 o 
   3   2  17       34.13       23.43      4.35 o 
   4   2  17       34.79       40.89      4.39 o 
   5   2  17        0.44       -1.66      3.49 o 
   6   2  17       98.39      117.41      8.37 o 
   7   2  17        4.63       -4.59      5.00 o 
   8   2  17        5.26        6.54      7.45 o 
   9   2  17       99.74      111.39      5.95 o 
  10   2  17       15.51       12.10      4.20 o 
  11   2  17        0.32        6.83      4.09 o 
  12   2  17       16.52       25.46      4.74 o 
  13   2  17        0.24        4.57      9.29 o 
  14   2  17       11.37       11.13     13.05 o 
  15   2  17       75.92       74.13      7.80 o 
  16   2  17        5.87       -7.34      7.34 o 
  17   2  17        0.44       -0.91      9.81 o 
  18   2  17       13.06       16.19     16.94 o 
   1   3  17      890.84      969.17     20.86 o 
   2   3  17       20.37       22.97      5.10 o 
   3   3  17     1046.37     1145.69     23.63 o 
   4   3  17      127.21      118.86     11.13 o 
   5   3  17     1305.85     1432.53     28.85 o 
   6   3  17      118.33      112.13      7.26 o 
   7   3  17      884.09      935.51     21.61 o 
   8   3  17       12.69       15.78     16.47 o 
   9   3  17      154.53      153.10      7.24 o 
  10   3  17       26.13       25.92      6.30 o 
  11   3  17      166.19      168.70      8.92 o 
  12   3  17       21.85       14.59      5.96 o 
  13   3  17      195.40      184.66      7.34 o 
  14   3  17        0.72       -4.74      5.17 o 
  15   3  17       82.56       65.01     11.00 o 
  16   3  17        5.89        6.35      7.45 o 
  17   3  17       95.50       76.68      8.83 o 
   0   4  17      125.03      116.97      8.66 o 
   1   4  17       14.43        9.57      6.35 o 
   2   4  17        0.57        4.89      4.88 o 
   3   4  17        5.25       -2.15      4.59 o 
   4   4  17        3.66        4.27      6.36 o 
   5   4  17       11.79        8.51      4.98 o 
   6   4  17       10.99        8.78      5.78 o 
   7   4  17        0.12        3.09      5.62 o 
   8   4  17        3.81        6.24     10.31 o 
   9   4  17       66.49       79.77      6.24 o 
  10   4  17        0.19       -2.39      5.24 o 
  11   4  17        1.27        0.61      5.38 o 
  12   4  17      195.62      193.41     14.05 o 
  13   4  17       62.32       61.95      7.62 o 
  14   4  17       36.11       35.05      7.58 o 
  15   4  17        8.82       15.80      6.00 o 
  16   4  17        4.47        3.80      9.29 o 
   1   5  17      296.26      301.46      9.59 o 
   2   5  17        3.68        8.42      4.35 o 
   3   5  17      484.52      524.89     12.99 o 
   4   5  17       84.77      114.85      7.16 o 
   5   5  17       91.75       83.74      6.86 o 
   6   5  17       12.77       11.67      5.49 o 
   7   5  17      189.55      203.88      9.43 o 
   8   5  17       51.52       43.73      5.80 o 
   9   5  17       92.44       89.90     18.17 o 
  10   5  17        4.61        5.31      4.74 o 
  11   5  17      238.20      205.71     12.29 o 
  12   5  17        6.47        4.91      6.21 o 
  13   5  17       54.51       43.15      6.86 o 
  14   5  17      138.64      125.28      9.35 o 
  15   5  17      128.59      106.25     10.68 o 
   0   6  17        3.15        7.96      6.87 o 
   1   6  17       12.21        4.53      4.58 o 
   2   6  17       14.19       30.03      5.15 o 
   3   6  17       27.08       30.57      5.90 o 
   4   6  17        3.40       -0.31      5.48 o 
   5   6  17        0.82        5.47      6.36 o 
   6   6  17       15.24        0.79      6.63 o 
   7   6  17       36.54       40.69      9.29 o 
   8   6  17        1.37      -13.09     13.76 o 
   9   6  17        6.95        2.73      7.78 o 
  10   6  17        0.51        5.52      7.22 o 
  11   6  17       40.18       46.47      8.36 o 
  12   6  17        3.71       14.39      8.52 o 
  13   6  17       32.94       18.23      8.93 o 
  14   6  17        8.60       10.90     12.89 o 
   1   7  17      217.10      211.75     29.25 o 
   2   7  17       18.78       21.18      5.89 o 
   3   7  17      186.67      211.24     14.61 o 
   4   7  17        0.05        1.22      6.42 o 
   5   7  17      130.76      124.72      8.71 o 
   6   7  17        0.20        2.94      6.66 o 
   7   7  17      299.78      315.17     29.18 o 
   8   7  17        9.13       14.93      5.76 o 
   9   7  17       51.34       39.15      9.26 o 
  10   7  17       22.73       15.00     13.62 o 
  11   7  17      221.55      197.74     17.05 o 
  12   7  17        0.09       -9.16      9.16 o 
   0   8  17       41.64       40.07      8.44 o 
   1   8  17        5.38        4.11      7.31 o 
   2   8  17       94.77       93.17     12.51 o 
   3   8  17        5.54       20.29      6.63 o 
   4   8  17       68.18       75.20      8.34 o 
   5   8  17        1.31       -6.51      6.51 o 
   6   8  17       85.30       76.40     10.91 o 
   7   8  17        0.13        8.93      6.69 o 
   8   8  17       13.69       10.90      7.65 o 
   9   8  17        0.21       -4.63      6.09 o 
   1   9  17       21.85       32.52      8.40 o 
   2   9  17        0.04       -3.57      7.90 o 
   3   9  17       68.98       70.29     17.49 o 
   4   9  17       10.50       -0.28      7.07 o 
   0   0  18     1360.74     1471.45     44.04 o 
   1   0  18      407.45      462.86     13.16 o 
   2   0  18      243.85      246.60      9.58 o 
   3   0  18      467.88      517.98     14.76 o 
   4   0  18     1352.44     1388.67     31.39 o 
   5   0  18       99.39       95.75      9.35 o 
   6   0  18      297.10      302.23     13.95 o 
   7   0  18        1.99       -0.36      8.84 o 
   8   0  18      630.77      635.63     21.20 o 
   9   0  18       28.95       26.91      7.31 o 
  10   0  18      392.58      421.81     20.40 o 
  11   0  18        1.53       21.12      9.82 o 
  12   0  18      568.99      563.32     24.47 o 
  13   0  18        7.51       12.04      7.67 o 
  14   0  18      344.65      329.37     15.91 o 
  15   0  18       16.57       31.20      7.67 o 
  16   0  18       97.60       54.20     23.03 o 
  17   0  18       40.10       33.38     16.07 o 
   1   1  18        8.41        9.75      3.50 o 
   2   1  18      167.17      180.05     13.59 o 
   3   1  18       45.16       44.98      3.85 o 
   4   1  18        4.58        8.47     11.09 o 
   5   1  18       56.72       57.48      5.46 o 
   6   1  18        0.30       -0.87      7.05 o 
   7   1  18       27.90       15.03      5.60 o 
   8   1  18      232.42      238.58      9.48 o 
   9   1  18        0.49        4.41      5.74 o 
  10   1  18       46.36       45.48      5.84 o 
  11   1  18       11.45       -3.97      5.30 o 
  12   1  18        0.61       -1.60      5.39 o 
  13   1  18        0.27       -6.00      6.00 o 
  14   1  18        9.76        3.52      5.83 o 
  15   1  18        4.38        3.13      7.27 o 
  16   1  18       18.03       13.97      7.46 o 
  17   1  18        0.86        1.28      3.53 o 
   0   2  18     1303.64     1391.16     31.42 o 
   1   2  18        3.29        4.83      3.56 o 
   2   2  18      584.23      631.16     20.66 o 
   3   2  18       13.56        4.62      4.03 o 
   4   2  18     1305.51     1413.37     39.58 o 
   5   2  18       26.79       25.52      7.04 o 
   6   2  18      412.46      438.70     12.86 o 
   7   2  18       12.74       13.88      6.08 o 
   8   2  18      491.64      496.99     13.22 o 
   9   2  18       15.74       17.42      4.89 o 
  10   2  18      204.84      196.97      8.67 o 
  11   2  18        1.26       -5.48      5.48 o 
  12   2  18      137.30      127.86      8.15 o 
  13   2  18        0.10       -5.55      5.55 o 
  14   2  18      124.74      145.12     11.18 o 
  15   2  18        0.40       -5.80      9.24 o 
  16   2  18       66.31       75.57     21.64 o 
  17   2  18        0.50      -15.13     15.13 o 
   1   3  18      106.54      112.83      6.51 o 
   2   3  18        0.09        4.26      4.33 o 
   3   3  18       15.77       16.83      9.09 o 
   4   3  18        7.63        8.69      5.15 o 
   5   3  18        4.87        8.26      5.31 o 
   6   3  18       16.12       11.66      5.66 o 
   7   3  18       44.79       34.52      6.34 o 
   8   3  18        3.04        3.76      6.64 o 
   9   3  18        0.81        6.85      4.88 o 
  10   3  18        2.22        9.72      9.13 o 
  11   3  18        0.20        2.51      4.89 o 
  12   3  18       17.85       21.72      5.67 o 
  13   3  18       24.10       19.60      5.60 o 
  14   3  18        0.53       -2.09      5.31 o 
  15   3  18        1.33        3.58      7.15 o 
  16   3  18       18.85       19.56      8.11 o 
   0   4  18      234.86      273.03     12.60 o 
   1   4  18        4.94       14.14      5.49 o 
   2   4  18      448.54      499.47     25.95 o 
   3   4  18        3.01        9.59      4.96 o 
   4   4  18      774.83      862.96     18.25 o 
   5   4  18        0.47       -5.41      5.41 o 
   6   4  18      480.62      515.81     21.25 o 
   7   4  18       11.40       14.72      5.78 o 
   8   4  18      166.49      180.21      7.93 o 
   9   4  18        2.05        4.24      5.79 o 
  10   4  18      274.31      274.97     19.91 o 
  11   4  18       19.76       17.85      6.22 o 
  12   4  18      270.49      262.14      9.83 o 
  13   4  18        3.27       -2.56      6.37 o 
  14   4  18      254.30      233.41     12.77 o 
  15   4  18        1.07        2.55     15.09 o 
   1   5  18        6.59       24.35      5.17 o 
   2   5  18        3.88       -0.96      3.25 o 
   3   5  18       10.10       12.18      6.63 o 
   4   5  18        3.65        1.04      6.37 o 
   5   5  18        0.38       13.54      7.29 o 
   6   5  18        0.41        4.42      6.14 o 
   7   5  18       19.97       17.17      5.51 o 
   8   5  18       96.90      119.03     16.97 o 
   9   5  18        1.52        8.61     10.36 o 
  10   5  18        3.40       -2.30     19.25 o 
  11   5  18       33.17       26.30      5.87 o 
  12   5  18        5.15        3.09      7.00 o 
  13   5  18        8.40        4.35      8.02 o 
  14   5  18        0.73       -3.99      8.84 o 
   0   6  18       24.26       12.73      8.29 o 
   1   6  18        8.72       13.07      6.22 o 
   2   6  18      136.94      122.70      7.31 o 
   3   6  18       70.43       64.18      8.08 o 
   4   6  18      131.02      122.44     11.92 o 
   5   6  18        6.67        6.91      6.74 o 
   6   6  18      274.73      325.46     13.08 o 
   7   6  18        6.59       -6.31      6.31 o 
   8   6  18       64.46       47.21      7.90 o 
   9   6  18       25.68       27.42      7.93 o 
  10   6  18      191.81      164.81     12.61 o 
  11   6  18       22.39       23.61      6.90 o 
  12   6  18      245.87      259.07     32.74 o 
   1   7  18        8.76       10.12      5.82 o 
   2   7  18        0.23        2.17      7.24 o 
   3   7  18       20.46       17.05      7.06 o 
   4   7  18        0.12       10.02      8.93 o 
   5   7  18       51.84       56.24      7.26 o 
   6   7  18        1.94       -5.67      7.31 o 
   7   7  18       20.57       22.58     13.14 o 
   8   7  18        3.99        1.53      7.78 o 
   9   7  18        1.02        7.53      6.66 o 
  10   7  18       14.33       17.49      8.78 o 
   0   8  18      174.83      151.85     12.23 o 
   1   8  18        8.95        9.60      7.46 o 
   2   8  18      239.15      201.27     10.54 o 
   3   8  18        4.64        5.33      7.12 o 
   4   8  18      171.51      150.86      9.26 o 
   5   8  18        0.48        0.63      7.43 o 
   6   8  18      152.94      132.60     32.73 o 
   7   8  18        1.03       -2.70      7.35 o 
   1   1  19      174.09      199.55      6.27 o 
   2   1  19       88.61      103.41      5.47 o 
   3   1  19      253.68      260.20      7.16 o 
   4   1  19       21.51       19.71      4.96 o 
   5   1  19      444.87      492.07     23.74 o 
   6   1  19       41.65       39.42      6.29 o 
   7   1  19      294.85      309.79     11.71 o 
   8   1  19        0.02       -0.81      5.31 o 
   9   1  19      196.23      201.38      9.10 o 
  10   1  19        5.30        6.41      6.82 o 
  11   1  19      210.71      190.80      8.18 o 
  12   1  19       15.40       11.12      5.86 o 
  13   1  19      425.97      378.17     13.72 o 
  14   1  19        3.25        3.38      6.00 o 
  15   1  19      115.47       87.14      8.88 o 
  16   1  19        0.37        0.60     14.95 o 
   0   2  19        4.94       10.14      5.09 o 
   1   2  19        0.03       -3.99      3.99 o 
   2   2  19        0.05       -4.20      4.20 o 
   3   2  19       99.49      102.36     11.60 o 
   4   2  19       96.80       97.45      6.76 o 
   5   2  19        1.55        9.39      5.70 o 
   6   2  19        4.24       13.23      5.24 o 
   7   2  19        0.84        7.82      5.74 o 
   8   2  19       14.61       14.35      5.27 o 
   9   2  19        4.63        4.07      7.98 o 
  10   2  19       17.95       27.02      5.62 o 
  11   2  19        2.38       -1.95      6.31 o 
  12   2  19       80.49       73.42      7.77 o 
  13   2  19        0.62        3.25      6.42 o 
  14   2  19        2.97       11.80      8.56 o 
  15   2  19        5.01        8.16      7.15 o 
   1   3  19      451.87      473.63     13.17 o 
   2   3  19       10.15       -4.68     18.13 o 
   3   3  19      535.00      583.34     15.88 o 
   4   3  19        2.68        4.12      5.69 o 
   5   3  19      182.60      201.74      8.32 o 
   6   3  19        1.00       -5.55      5.55 o 
   7   3  19      164.65      159.92      8.69 o 
   8   3  19       74.80       54.07      6.04 o 
   9   3  19       80.02       71.83      7.10 o 
  10   3  19       62.15       57.54      7.28 o 
  11   3  19      136.32      120.31      7.93 o 
  12   3  19       15.40        4.68      5.78 o 
  13   3  19       25.16       21.21      6.04 o 
  14   3  19        0.96        4.65      6.83 o 
  15   3  19       79.45       72.23      8.35 o 
   0   4  19        9.51        0.36      6.62 o 
   1   4  19        2.36        2.90      5.24 o 
   2   4  19       39.79       50.70      5.88 o 
   3   4  19       19.95       15.82      6.05 o 
   4   4  19        1.04        1.80      5.62 o 
   5   4  19        1.14        4.35      5.90 o 
   6   4  19        6.20       23.93      7.80 o 
   7   4  19       12.93       11.59      6.52 o 
   8   4  19        2.10        4.27      5.38 o 
   9   4  19       64.85       85.00      7.67 o 
  10   4  19        0.11       -5.55      5.55 o 
  11   4  19       35.04       29.84      7.06 o 
  12   4  19       15.59       13.32      6.09 o 
  13   4  19       17.13       12.45      6.01 o 
  14   4  19        0.18       -8.69      8.69 o 
   1   5  19       40.10       36.51      6.05 o 
   2   5  19       35.64       23.88      7.25 o 
   3   5  19      167.66      150.45     16.34 o 
   4   5  19      123.32      129.65      8.42 o 
   5   5  19      223.77      228.31     11.16 o 
   6   5  19        0.13       -2.24      5.84 o 
   7   5  19      263.86      261.32     19.13 o 
   8   5  19       52.12       55.75      7.35 o 
   9   5  19       48.82       31.94      5.75 o 
  10   5  19      117.16      134.46      8.92 o 
  11   5  19      284.06      266.48     10.57 o 
  12   5  19       15.82        2.71      6.23 o 
  13   5  19      226.18      175.39     13.76 o 
   0   6  19        2.20       -6.94      6.94 o 
   1   6  19        0.20        4.40      5.84 o 
   2   6  19       32.61       30.23      6.64 o 
   3   6  19       14.47       16.46      5.82 o 
   4   6  19       54.76       42.61      9.15 o 
   5   6  19        8.91        6.48      6.32 o 
   6   6  19       86.71       99.05     16.91 o 
   7   6  19       13.38       18.28      7.62 o 
   8   6  19        0.13        5.98      8.91 o 
   9   6  19        7.21        4.91      6.97 o 
  10   6  19       29.70       17.62      7.13 o 
  11   6  19       41.40       39.99      7.86 o 
   1   7  19       49.53       38.32     11.11 o 
   2   7  19        0.59       -6.80      6.80 o 
   3   7  19       94.48       94.28      8.82 o 
   4   7  19        0.09        0.29      6.76 o 
   5   7  19       40.35       37.86     17.11 o 
   6   7  19        0.03       -6.85      6.85 o 
   7   7  19       77.02       74.48      8.50 o 
   8   7  19       31.41       26.43      7.66 o 
   0   8  19       16.87       25.74     16.07 o 
   1   8  19        0.56        6.88     10.89 o 
   2   8  19       11.23       -5.29      8.37 o 
   3   8  19       13.45       13.66     10.34 o 
   0   0  20       62.44       64.45      8.87 o 
   1   0  20       95.65       92.03      6.95 o 
   2   0  20        5.94        9.42      6.54 o 
   3   0  20       53.93       36.08      7.35 o 
   4   0  20      396.04      385.02     20.22 o 
   5   0  20      212.30      211.91     12.23 o 
   6   0  20      211.07      232.36     13.39 o 
   7   0  20       44.31       57.02      8.36 o 
   8   0  20      156.54      172.22     12.52 o 
   9   0  20        0.99        6.54     10.14 o 
  10   0  20       88.52       79.33     10.88 o 
  11   0  20       61.73       45.83     12.40 o 
  12   0  20      327.74      315.64     20.36 o 
  13   0  20        0.01        6.91      7.64 o 
  14   0  20      285.54      240.02     14.78 o 
  15   0  20       34.24       29.75      9.16 o 
   1   1  20      218.45      227.19      6.92 o 
   2   1  20        5.19       12.87      6.71 o 
   3   1  20        3.75        0.40      3.14 o 
   4   1  20        1.86       16.16      6.18 o 
   5   1  20       24.96       34.04      5.70 o 
   6   1  20       25.54       19.35      6.55 o 
   7   1  20      107.23       98.75      7.73 o 
   8   1  20       10.41       10.23      5.87 o 
   9   1  20        0.01       -1.09      5.07 o 
  10   1  20       22.44       21.44      5.93 o 
  11   1  20       64.20       51.36      9.82 o 
  12   1  20        3.55        0.74      3.38 o 
  13   1  20        4.30       -4.31      7.78 o 
  14   1  20        9.52       14.11     10.38 o 
  15   1  20        0.11       -4.51     11.98 o 
   0   2  20     1017.26     1125.71     29.50 o 
   1   2  20        0.02       -5.25     10.31 o 
   2   2  20      303.66      309.20     11.78 o 
   3   2  20       40.39       40.94      9.86 o 
   4   2  20      325.85      324.14     11.63 o 
   5   2  20       50.17       40.72      6.39 o 
   6   2  20      274.57      296.93     11.04 o 
   7   2  20        0.66       -1.77      7.63 o 
   8   2  20      285.66      312.73     11.18 o 
   9   2  20        2.10        4.07     11.82 o 
  10   2  20      104.94      100.47      7.97 o 
  11   2  20        3.47       -0.24      3.26 o 
  12   2  20      195.70      179.71      9.54 o 
  13   2  20        0.06        1.59      7.44 o 
  14   2  20      150.24      141.27     10.19 o 
   1   3  20        0.75        4.80      5.82 o 
   2   3  20       40.85       30.27      6.93 o 
   3   3  20       18.22       20.54      5.96 o 
   4   3  20        1.13        8.23      5.89 o 
   5   3  20       17.89       11.83     10.02 o 
   6   3  20        9.97        1.19     13.40 o 
   7   3  20       11.92       15.86      6.54 o 
   8   3  20        0.35       -7.44     10.02 o 
   9   3  20       12.15       13.91      6.10 o 
  10   3  20       18.89       13.26      6.28 o 
  11   3  20       25.43       14.27      6.96 o 
  12   3  20        0.39        2.15      6.56 o 
  13   3  20       13.90       13.86      6.86 o 
   0   4  20      242.03      222.60     12.52 o 
   1   4  20       25.41       26.56      7.11 o 
   2   4  20      194.71      202.03      9.49 o 
   3   4  20       12.78       15.05      6.71 o 
   4   4  20      115.16      117.30      8.41 o 
   5   4  20        3.63        4.74      9.07 o 
   6   4  20       79.16       83.16      6.95 o 
   7   4  20       13.73       19.29      6.19 o 
   8   4  20       50.27       39.84     14.95 o 
   9   4  20        9.39       -1.31     12.58 o 
  10   4  20       77.31       83.22     12.06 o 
  11   4  20       22.13       19.63      8.40 o 
  12   4  20       26.87       19.44      6.39 o 
   1   5  20        0.17        1.64      6.43 o 
   2   5  20        2.73        3.21      5.91 o 
   3   5  20       13.59        1.17      7.13 o 
   4   5  20        0.02        4.68     12.00 o 
   5   5  20       14.52       26.69      8.00 o 
   6   5  20        2.60        1.45      6.93 o 
   7   5  20        0.98       -1.62      6.91 o 
   8   5  20       27.69       33.25      6.60 o 
   9   5  20        1.55        1.87      6.43 o 
  10   5  20        0.98        3.31     14.73 o 
  11   5  20        4.72        1.76      6.90 o 
   0   6  20       10.25       12.33     10.18 o 
   1   6  20        0.07       -1.72      6.41 o 
   2   6  20      119.65       99.57      8.39 o 
   3   6  20        0.55        9.96      6.48 o 
   4   6  20      138.14      132.71      8.98 o 
   5   6  20        1.88       -2.13      6.48 o 
   6   6  20      175.32      184.12     10.23 o 
   7   6  20       58.23       61.18      8.65 o 
   8   6  20       81.34       55.20      7.64 o 
   9   6  20       18.05        2.15      7.02 o 
   1   7  20       14.48       25.30      8.54 o 
   2   7  20        1.61        0.51      7.78 o 
   3   7  20       36.07       21.61      7.77 o 
   4   7  20        1.34        2.52      7.45 o 
   5   7  20        3.54        6.70     10.74 o 
   1   1  21      430.59      453.00     11.32 o 
   2   1  21       59.92       64.22      5.89 o 
   3   1  21      312.36      339.98     15.48 o 
   4   1  21        9.22       10.85      5.62 o 
   5   1  21      349.41      374.77     12.60 o 
   6   1  21       36.89       29.00     14.53 o 
   7   1  21      456.42      476.60     42.18 o 
   8   1  21        0.40       -6.97      6.97 o 
   9   1  21      141.79      137.31      9.24 o 
  10   1  21        0.01       -0.54      5.98 o 
  11   1  21      128.70      104.92     24.83 o 
  12   1  21        0.01       -2.16     18.18 o 
  13   1  21      110.25       75.76     14.79 o 
   0   2  21       26.94       27.89      7.67 o 
   1   2  21       30.53       38.49      7.23 o 
   2   2  21        1.62       -0.46      5.90 o 
   3   2  21        5.43        7.88      6.39 o 
   4   2  21       11.56        9.88      6.09 o 
   5   2  21        0.08        4.19      6.17 o 
   6   2  21       10.17       14.01      6.41 o 
   7   2  21        1.99       -5.71      5.71 o 
   8   2  21        3.78        5.73      5.98 o 
   9   2  21        4.11       12.52      8.00 o 
  10   2  21       20.68       27.22      6.48 o 
  11   2  21        0.39        4.91      6.74 o 
  12   2  21       16.34       11.12      7.80 o 
  13   2  21       26.24       38.35      8.57 o 
   1   3  21      385.89      456.33     34.64 o 
   2   3  21       13.67       26.00      6.31 o 
   3   3  21      173.98      189.59     13.70 o 
   4   3  21       21.14       21.66     10.22 o 
   5   3  21       51.46       42.26      8.15 o 
   6   3  21        2.42       -4.96      6.39 o 
   7   3  21      111.26      103.23     11.55 o 
   8   3  21       18.74        2.04      6.46 o 
   9   3  21      112.62       92.90      7.66 o 
  10   3  21       30.31       21.13     12.22 o 
  11   3  21       73.66       60.10      7.18 o 
  12   3  21        3.33       17.62      6.80 o 
   0   4  21       17.90        6.15     13.82 o 
   1   4  21       39.78       31.60      7.95 o 
   2   4  21       10.12        2.15      6.47 o 
   3   4  21        0.92        8.93      6.70 o 
   4   4  21       40.61       32.69      7.07 o 
   5   4  21        0.00       11.83      5.73 o 
   6   4  21        6.65        7.52      9.84 o 
   7   4  21       15.55       18.53      6.18 o 
   8   4  21       21.68        7.94      7.84 o 
   9   4  21        8.10       14.51     10.89 o 
  10   4  21        0.06        2.31      7.24 o 
  11   4  21        3.39       14.53      6.48 o 
   1   5  21       34.00       35.13      7.47 o 
   2   5  21        5.16        7.67      6.72 o 
   3   5  21      163.15      160.38     18.56 o 
   4   5  21       16.17       -5.97      8.34 o 
   5   5  21      330.11      290.80     18.23 o 
   6   5  21       15.08        8.92      7.20 o 
   7   5  21      151.08      153.22     28.69 o 
   8   5  21       35.57       41.64      7.74 o 
   9   5  21       82.89       88.56     18.37 o 
   0   6  21        0.11        4.73     12.36 o 
   1   6  21        1.84        5.67      8.10 o 
   2   6  21        2.91        2.80      9.44 o 
   3   6  21        6.37       -6.69      6.69 o 
   4   6  21       33.51       34.96     12.31 o 
   5   6  21        2.08       -6.97      6.97 o 
   6   6  21       15.33       22.40     13.13 o 
   0   0  22      164.96      193.36     22.82 o 
   1   0  22       42.97       45.82     10.07 o 
   2   0  22      196.23      207.99     12.12 o 
   3   0  22       77.08       89.48      9.38 o 
   4   0  22      353.19      373.75     18.47 o 
   5   0  22       59.43       46.62     11.20 o 
   6   0  22      194.03      191.28     13.72 o 
   7   0  22       14.18        4.73      9.13 o 
   8   0  22      228.11      209.14     16.56 o 
   9   0  22       23.34       14.54      9.89 o 
  10   0  22      104.00       95.34     14.91 o 
  11   0  22       12.48       32.07     14.47 o 
   1   1  22       11.52        8.91      6.14 o 
   2   1  22       10.41       -0.10     15.29 o 
   3   1  22        1.01        3.93      5.80 o 
   4   1  22        3.79       -5.44      6.50 o 
   5   1  22        1.25        1.63      5.95 o 
   6   1  22        0.00        4.65      7.64 o 
   7   1  22       19.13       14.99      6.74 o 
   8   1  22       29.06       24.75      8.44 o 
   9   1  22        5.35       -6.51      7.46 o 
  10   1  22       20.42       19.80      7.19 o 
  11   1  22        0.78       -1.88      9.09 o 
   0   2  22      350.93      342.68     19.08 o 
   1   2  22       14.41        7.16     10.49 o 
   2   2  22      267.68      243.32     11.94 o 
   3   2  22       69.57       67.02      7.82 o 
   4   2  22       77.90       76.12     11.64 o 
   5   2  22        2.54       12.62      7.58 o 
   6   2  22      209.56      203.34     17.98 o 
   7   2  22        0.13       -8.68     14.34 o 
   8   2  22      160.65      154.21     15.50 o 
   9   2  22        5.67        9.95      8.90 o 
  10   2  22       95.75       81.03      8.36 o 
  11   2  22        7.47        4.34     12.14 o 
   1   3  22        6.26        2.35      8.38 o 
   2   3  22       18.33       18.09     12.71 o 
   3   3  22       17.20       15.29     11.29 o 
   4   3  22       35.62       32.03      7.33 o 
   5   3  22        8.75        5.76      7.11 o 
   6   3  22        4.51        9.72      6.95 o 
   7   3  22        3.31        8.88      7.51 o 
   8   3  22        3.95       -9.87     12.00 o 
   9   3  22       34.68       37.95      7.46 o 
  10   3  22        2.50        3.85     13.65 o 
   0   4  22       83.12       84.49     12.26 o 
   1   4  22        0.17        3.48     17.05 o 
   2   4  22      132.18      121.89     10.26 o 
   3   4  22       65.80       41.64     13.22 o 
   4   4  22       65.49       62.74     18.64 o 
   5   4  22        6.84        5.44      6.59 o 
   6   4  22      158.59      154.58      8.88 o 
   7   4  22        1.32        1.05      6.74 o 
   8   4  22       52.58       31.92      6.58 o 
   1   5  22       10.80        9.42      9.26 o 
   2   5  22        2.83       12.58     10.16 o 
   3   5  22       28.04       54.27      9.78 o 
   4   5  22        1.62        2.25     10.38 o 
   5   5  22       22.58       16.85     12.51 o 
   6   5  22        0.09       -2.05      8.35 o 
   1   1  23       62.60       92.44     23.44 o 
   2   1  23        3.94       -5.49      6.53 o 
   3   1  23      104.53      116.29      8.14 o 
   4   1  23       10.98       16.46      6.78 o 
   5   1  23       73.79       61.12     10.47 o 
   6   1  23        0.03        1.53      6.89 o 
   7   1  23       91.27       69.16      8.49 o 
   8   1  23        4.61        6.83      7.01 o 
   9   1  23       78.79       63.24      8.73 o 
   0   2  23       47.14       36.77     15.02 o 
   1   2  23       40.77       69.47     15.96 o 
   2   2  23       31.86       31.58      8.41 o 
   3   2  23        0.03       -3.63      6.43 o 
   4   2  23       10.67       16.39      7.94 o 
   5   2  23       12.24       -0.53     14.33 o 
   6   2  23        7.90        8.27      7.69 o 
   7   2  23        0.56       16.55      8.48 o 
   8   2  23        0.93       -4.64      9.64 o 
   1   3  23      113.31      101.49     10.89 o 
   2   3  23       50.15       61.83     21.24 o 
   3   3  23       24.40       12.97     12.76 o 
   4   3  23       41.50       35.43      6.86 o 
   5   3  23       63.88       54.22      8.05 o 
   6   3  23        2.25        4.23     18.12 o 
   7   3  23      110.77      100.90      9.82 o 
   0   4  23       31.26        2.15     12.25 o 
   1   4  23        7.12        5.61     17.45 o 
   2   4  23        1.84       -4.83      9.98 o 
   3   4  23       14.63        9.33     17.76 o 
   4   4  23       35.95       21.46      8.17 o 
   5   4  23        6.42       26.42      7.98 o 
   0   0  24      511.79      509.16     37.06 o 
   1   0  24        0.62      -15.71     15.71 o 
   2   0  24      401.06      440.75     25.64 o 
   3   0  24        9.60        0.36     11.78 o 
   4   0  24       96.74       90.94     10.18 o 
   5   0  24        0.01       -1.09      9.13 o 
   6   0  24      123.39      149.48     17.72 o 
   1   1  24       11.21       -5.52     17.42 o 
   2   1  24        0.62       10.09     10.28 o 
   3   1  24        1.54        4.73     10.38 o 
   4   1  24        1.89        0.17      8.17 o 
   5   1  24       11.35       15.11      7.20 o 
   6   1  24        3.77        3.89      6.45 o 
   0   2  24       19.88       43.27     15.31 o 
   1   2  24       19.83       14.44     16.87 o 
   2   2  24       63.06       65.21     17.85 o 
   3   2  24       13.09       12.29     10.62 o 
   4   2  24       43.09       36.99     14.36 o 
   5   2  24        0.26       -9.96     22.72 o 
   1   3  24        0.86      -16.71     18.18 o 
   2   3  24       40.50       32.80      8.95 o 
   3   3  24        0.69       -4.62     11.03 o 
                                                 
